# Supplementary material for: Intragenomic conflict in populations infected by Parthenogenesis Inducing Wolbachia ends with irreversible loss of sexual reproduction
Source: BMC Evol Biol. 2010 Jul 28;10:229. doi: 10.1186/1471-2148-10-229 (PMC2927591; doi:10.1186/1471-2148-10-229)
Supplement: Additional file 4 — Model used in calculations. Excel file containing the spreadsheet used in the simulations described in the manuscript. [file 1471-2148-10-229-S4.XLS]

## Sheet: Sheet1
generation	Inn	In+	I++	Unn	Un+	U++	Mn	M+	NewInn	NewIn+	NewI++	NewUnn	NewUn+	NewU++	NewMn	NewM+	total female	total male	freq n in females			fem/mal	n+ and ++ females per male	p determination	fraction uninfected females that are offspring of infected mothers	un males from infected	un males from uninfected	ratio mutant males from infected/uninfected	infection frequency
1	0	0	0.01	0	0	0.99	0.01	0.99	0	4.75e-05	0.0094525	0	0.0049525	0.490297	0	0.49525	0.50475	0.49525	0	x	0.5	1.01918	1.01918	0.981179	0.000504796	0	0	#DIV/0!	0.01
2	0	9.4106e-05	0.0187271	0	0.00981179	0.971367	0	1	2.27708e-05	2.19295e-05	0.0178354	0	0.00240793	0.47941	0.00250031	0.497802	0.499698	0.500302	0.00495295	xn	0	0.998792	0.998746	1	0.000976573	1.17632e-06	0.00245295	0.000479556	0.0188212
3	4.55692e-05	4.38856e-05	0.0356925	0	0.00481878	0.959399	0.0049976	0.995002	5.37657e-05	9.51518e-05	0.0338439	6.02333e-06	0.00360705	0.479389	0.00120752	0.481797	0.516995	0.483005	0.0024769	p	1	1.07037	1.07025	0.934254	0.0018497	2.82703e-06	0.0012047	0.00234668	0.0357819
4	0.000103996	0.000184048	0.0654627	1.16507e-05	0.00697695	0.927261	0.00250002	0.9975	0.000145484	0.000113464	0.0622042	4.07931e-06	0.00271841	0.435218	0.00187822	0.497718	0.500404	0.499596	0.00369615	alpha	0.95	1.00162	1.00132	0.998386	0.00374747	7.50042e-06	0.00175589	0.00427158	0.0657507
5	0.000290733	0.000226745	0.124308	8.15204e-06	0.00543244	0.869734	0.00375947	0.996241	0.000330337	0.00027539	0.117979	5.10817e-06	0.00300264	0.436977	0.00138583	0.440045	0.558569	0.441431	0.00312848	w	1	1.26536	1.2646	0.790288	0.00707608	1.7371e-05	0.00136626	0.0127142	0.124826
6	0.000591399	0.000493027	0.211216	9.1451e-06	0.0053756	0.782315	0.0031394	0.996861	0.000703769	0.000341454	0.20064	3.34955e-06	0.00205051	0.31338	0.0016719	0.481209	0.517119	0.482881	0.00353485	cost	0	1.0709	1.06944	0.93379	0.0167791	3.57328e-05	0.00135304	0.0264092	0.2123
7	0.00136094	0.0006603	0.387995	6.47733e-06	0.00396526	0.606012	0.00346235	0.996538	0.00146061	0.000742292	0.368313	3.23171e-06	0.0019444	0.291921	0.00114028	0.334476	0.664384	0.335616	0.0036802	mm	1	1.9796	1.97524	0.505153	0.0330637	7.63009e-05	0.000997793	0.0764696	0.390017
8	0.00219844	0.00111726	0.554367	4.86423e-06	0.00292662	0.439386	0.00339756	0.996602	0.00248563	0.000585983	0.526727	1.2797e-06	0.000777496	0.117954	0.00122937	0.350239	0.648532	0.351468	0.00422524			1.84521	1.83813	0.541945	0.116961	0.000123888	0.000736519	0.168207	0.557683
9	0.0038327	0.000903554	0.812184	1.97323e-06	0.00119886	0.181879	0.00349782	0.996502	0.00395436	0.000847608	0.771272	5.89556e-07	0.000379426	0.0602452	0.000647075	0.162653	0.8367	0.1633	0.00488588			5.12368	5.09947	0.195172	0.335293	0.000202929	0.000301687	0.672649	0.81692
10	0.00472614	0.00101304	0.921803	7.04621e-07	0.00045348	0.0720033	0.00396249	0.996038	0.00492426	0.000385581	0.875856	9.74696e-08	7.02629e-05	0.0115031	0.00046448	0.106797	0.892739	0.107261	0.00546011			8.32304	8.27713	0.120148	1.99339	0.00024897	0.000114075	2.18252	0.927542
11	0.0055159	0.000431908	0.981088	1.0918e-07	7.87049e-05	0.0128852	0.00433036	0.99567	0.00543299	0.000254787	0.931996	1.30462e-08	1.91259e-05	0.00370786	0.000323042	0.0582658	0.941411	0.0585888	0.00577132			16.0681	15.9754	0.0622351	6.58385	0.000281194	1.97854e-05	14.2122	0.987036
12	0.00577111	0.000270643	0.989999	1.38581e-08	2.03162e-05	0.00393862	0.00551371	0.994486	0.00560713	0.000165365	0.940466	2.90373e-09	9.69526e-06	0.00165423	0.000304967	0.0517921	0.947903	0.0520971	0.00591661			18.1949	18.0873	0.0549603	14.8785	0.000291939	5.09291e-06	57.3226	0.996041
13	0.0059153	0.000174453	0.992155	3.06332e-09	1.02281e-05	0.00174515	0.00585382	0.994146	0.00570014	0.000153899	0.942478	1.52425e-09	8.52122e-06	0.00140318	0.000304983	0.0499509	0.949744	0.0502559	0.00600765			18.8982	18.7847	0.0529152	17.5732	0.000297946	2.56009e-06	116.381	0.998245
14	0.00600176	0.000162043	0.99235	1.60491e-09	8.97212e-06	0.00147743	0.00606861	0.993931	0.00577662	0.000153402	0.942658	1.37073e-09	8.42971e-06	0.00134387	0.000308401	0.0497514	0.94994	0.0500598	0.00608727			18.9761	18.8607	0.0526978	18.3486	0.000302114	2.24464e-06	134.594	0.998514
15	0.00608104	0.000161486	0.992334	1.44296e-09	8.87394e-06	0.00141469	0.00616066	0.993839	0.00585168	0.000155049	0.942641	1.37558e-09	8.50703e-06	0.00133656	0.000312304	0.049695	0.949993	0.0500073	0.00616622			18.9971	18.8801	0.0526397	18.4469	0.00030607	2.21993e-06	137.874	0.998576
16	0.00615971	0.000163211	0.992261	1.44799e-09	8.95484e-06	0.00140692	0.00624517	0.993755	0.00592723	0.000156985	0.942571	1.40664e-09	8.61149e-06	0.00133468	0.00031632	0.0496855	0.949998	0.0500018	0.0062458			18.9993	18.8807	0.0526336	18.4701	0.000310026	2.24016e-06	138.395	0.998584
17	0.0062392	0.000165248	0.992182	1.48068e-09	9.06474e-06	0.00140492	0.00632617	0.993674	0.00600368	0.000158989	0.942494	1.44235e-09	8.72103e-06	0.00133426	0.000320397	0.0496799	0.95	0.0500003	0.00632636			18.9999	18.8798	0.0526319	18.4728	0.000314025	2.26767e-06	138.48	0.998586
18	0.00631966	0.000167357	0.992099	1.51826e-09	9.18003e-06	0.00140448	0.0064079	0.993592	0.0060811	0.000161025	0.942415	1.47955e-09	8.83262e-06	0.00133399	0.000324528	0.0496756	0.95	0.0500002	0.00640793			18.9999	18.8783	0.0526318	18.4735	0.000318075	2.29653e-06	138.503	0.998586
19	0.00640115	0.0001695	0.992016	1.55742e-09	9.29749e-06	0.0014042	0.00649053	0.993509	0.0061595	0.000163087	0.942335	1.51781e-09	8.94571e-06	0.00133376	0.000328712	0.0496714	0.95	0.0500001	0.00649055			19	18.8768	0.0526317	18.4736	0.000322176	2.32593e-06	138.515	0.998587
20	0.00648369	0.000171671	0.991931	1.59769e-09	9.41654e-06	0.00140396	0.00657422	0.993426	0.00623892	0.000165176	0.942253	1.55706e-09	9.06025e-06	0.00133353	0.000332949	0.0496672	0.95	0.0500001	0.00657423			19	18.8752	0.0526317	18.4736	0.00032633	2.35573e-06	138.526	0.998587
21	0.00656728	0.000173869	0.991846	1.63901e-09	9.5371e-06	0.00140372	0.00665897	0.993341	0.00631935	0.000167291	0.942171	1.59733e-09	9.17624e-06	0.00133331	0.000337241	0.0496629	0.95	0.0500001	0.00665899			19	18.8736	0.0526317	18.4736	0.000330537	2.38592e-06	138.537	0.998587
22	0.00665194	0.000176095	0.991759	1.6814e-09	9.6592e-06	0.00140348	0.00674481	0.993255	0.00640081	0.000169432	0.942087	1.63863e-09	9.29369e-06	0.00133307	0.000341588	0.0496585	0.95	0.0500001	0.00674482			19	18.8719	0.0526317	18.4736	0.000334798	2.41648e-06	138.548	0.998587
23	0.00673769	0.00017835	0.991671	1.72488e-09	9.78283e-06	0.00140324	0.00683174	0.993168	0.00648331	0.000171601	0.942003	1.681e-09	9.41262e-06	0.00133284	0.00034599	0.0496541	0.95	0.0500001	0.00683176			19	18.8703	0.0526317	18.4736	0.000339114	2.44743e-06	138.559	0.998587
24	0.00682454	0.000180632	0.991582	1.76947e-09	9.90802e-06	0.00140299	0.00691979	0.99308	0.00656687	0.000173797	0.941917	1.72446e-09	9.53306e-06	0.0013326	0.000350449	0.0496497	0.95	0.0500001	0.00691981			19	18.8686	0.0526317	18.4736	0.000343485	2.47878e-06	138.57	0.998587
25	0.00691249	0.000182944	0.991492	1.81522e-09	1.00348e-05	0.00140274	0.00700897	0.992991	0.0066515	0.000176021	0.94183	1.76903e-09	9.65501e-06	0.00133236	0.000354965	0.0496452	0.95	0.0500001	0.00700898			19	18.8669	0.0526317	18.4736	0.000347911	2.51051e-06	138.582	0.998587
26	0.00700158	0.000185285	0.9914	1.86214e-09	1.01632e-05	0.00140248	0.00709928	0.992901	0.00673721	0.000178272	0.941743	1.81475e-09	9.7785e-06	0.00133212	0.000359539	0.0496406	0.95	0.0500001	0.0070993			19	18.8652	0.0526317	18.4736	0.000352395	2.54265e-06	138.593	0.998587
27	0.0070918	0.000187655	0.991308	1.91026e-09	1.02932e-05	0.00140223	0.00719076	0.992809	0.00682402	0.000180553	0.941654	1.86165e-09	9.90355e-06	0.00133187	0.000364171	0.049636	0.95	0.0500001	0.00719077			19	18.8635	0.0526317	18.4736	0.000356936	2.5752e-06	138.605	0.998587
28	0.00718318	0.000190055	0.991214	1.95963e-09	1.04248e-05	0.00140197	0.0072834	0.992717	0.00691193	0.000182861	0.941563	1.90975e-09	1.00302e-05	0.00133162	0.000368862	0.0496313	0.95	0.0500001	0.00728342			19	18.8617	0.0526317	18.4736	0.000361534	2.60816e-06	138.617	0.998588
29	0.00727572	0.000192486	0.99112	2.01026e-09	1.05581e-05	0.0014017	0.00737723	0.992623	0.00700098	0.000185199	0.941472	1.95908e-09	1.01584e-05	0.00133137	0.000373614	0.0496265	0.95	0.0500001	0.00737725			18.9999	18.8599	0.0526317	18.4736	0.000366192	2.64153e-06	138.629	0.998588
30	0.00736945	0.000194947	0.991023	2.06219e-09	1.0693e-05	0.00140144	0.00747226	0.992528	0.00709116	0.000187567	0.94138	2.00969e-09	1.02882e-05	0.00133111	0.000378426	0.0496217	0.95	0.0500001	0.00747227			18.9999	18.8581	0.0526317	18.4736	0.000370909	2.67532e-06	138.641	0.998588
31	0.00746438	0.000197439	0.990926	2.11546e-09	1.08297e-05	0.00140117	0.0075685	0.992432	0.00718249	0.000189964	0.941286	2.06159e-09	1.04197e-05	0.00133085	0.0003833	0.0496168	0.95	0.0500001	0.00756852			18.9999	18.8563	0.0526317	18.4736	0.000375687	2.70954e-06	138.653	0.998588
32	0.00756052	0.000199962	0.990828	2.17009e-09	1.09681e-05	0.00140089	0.00766597	0.992334	0.007275	0.000192391	0.941191	2.11482e-09	1.05528e-05	0.00133059	0.000388235	0.0496119	0.95	0.0500001	0.00766599			18.9999	18.8544	0.0526317	18.4736	0.000380526	2.74419e-06	138.666	0.998588
33	0.00765789	0.000202517	0.990728	2.22613e-09	1.11082e-05	0.00140062	0.00776469	0.992235	0.00736868	0.000194849	0.941095	2.16943e-09	1.06876e-05	0.00133032	0.000393235	0.0496069	0.95	0.0500001	0.00776471			18.9999	18.8526	0.0526317	18.4736	0.000385426	2.77928e-06	138.679	0.998588
34	0.00775651	0.000205105	0.990627	2.28361e-09	1.12501e-05	0.00140034	0.00786467	0.992135	0.00746356	0.000197338	0.940998	2.22543e-09	1.08241e-05	0.00133005	0.000398297	0.0496018	0.95	0.0500001	0.00786469			18.9999	18.8507	0.0526317	18.4736	0.000390389	2.81481e-06	138.691	0.998588
35	0.00785638	0.000207724	0.990524	2.34256e-09	1.13938e-05	0.00140005	0.00796593	0.992034	0.00755966	0.000199858	0.9409	2.28287e-09	1.09623e-05	0.00132978	0.000403425	0.0495967	0.95	0.0500001	0.00796595			18.9999	18.8488	0.0526317	18.4736	0.000395416	2.85078e-06	138.704	0.998589
36	0.00795754	0.000210377	0.990421	2.40302e-09	1.15392e-05	0.00139977	0.00806848	0.991932	0.00765698	0.00020241	0.9408	2.34179e-09	1.11022e-05	0.0013295	0.000408618	0.0495915	0.95	0.0500001	0.0080685			18.9999	18.8468	0.0526317	18.4736	0.000400507	2.88721e-06	138.717	0.998589
37	0.00805998	0.000213063	0.990316	2.46504e-09	1.16865e-05	0.00139947	0.00817234	0.991828	0.00775554	0.000204994	0.940699	2.40221e-09	1.12439e-05	0.00132922	0.000413877	0.0495863	0.95	0.0500001	0.00817236			18.9999	18.8448	0.0526317	18.4736	0.000405662	2.9241e-06	138.731	0.998589
38	0.00816373	0.000215783	0.990209	2.52864e-09	1.18357e-05	0.00139918	0.00827752	0.991722	0.00785537	0.00020761	0.940597	2.46419e-09	1.13874e-05	0.00132894	0.000419204	0.0495809	0.95	0.0500001	0.00827754			18.9999	18.8428	0.0526317	18.4736	0.000410884	2.96145e-06	138.744	0.998589
39	0.00826881	0.000218537	0.990102	2.59388e-09	1.19867e-05	0.00139888	0.00838405	0.991616	0.00795647	0.000210259	0.940493	2.52775e-09	1.15326e-05	0.00132865	0.000424598	0.0495755	0.95	0.0500001	0.00838407			18.9999	18.8408	0.0526317	18.4736	0.000416172	2.99927e-06	138.758	0.998589
40	0.00837523	0.000221325	0.989993	2.66079e-09	1.21396e-05	0.00139858	0.00849194	0.991508	0.00805885	0.000212941	0.940388	2.59294e-09	1.16797e-05	0.00132836	0.000430062	0.0495701	0.95	0.0500001	0.00849196			18.9999	18.8388	0.0526317	18.4736	0.000421528	3.03756e-06	138.772	0.998589
41	0.008483	0.000224149	0.989882	2.72941e-09	1.22944e-05	0.00139827	0.00860121	0.991399	0.00816255	0.000215657	0.940282	2.6598e-09	1.18286e-05	0.00132806	0.000435595	0.0495646	0.95	0.0500001	0.00860123			18.9999	18.8367	0.0526317	18.4736	0.000426952	3.07634e-06	138.786	0.998589
42	0.00859216	0.000227008	0.98977	2.79979e-09	1.24512e-05	0.00139796	0.00871187	0.991288	0.00826756	0.000218407	0.940174	2.72838e-09	1.19794e-05	0.00132777	0.000441198	0.0495589	0.95	0.0500001	0.00871189			18.9999	18.8346	0.0526317	18.4736	0.000432445	3.1156e-06	138.8	0.99859
43	0.0087027	0.000229902	0.989657	2.87198e-09	1.26099e-05	0.00139765	0.00882394	0.991176	0.00837392	0.000221191	0.940065	2.79871e-09	1.21321e-05	0.00132746	0.000446873	0.0495533	0.95	0.0500001	0.00882396			18.9999	18.8325	0.0526317	18.4736	0.000438009	3.15536e-06	138.814	0.99859
44	0.00881465	0.000232833	0.989542	2.94601e-09	1.27707e-05	0.00139733	0.00893744	0.991063	0.00848163	0.00022401	0.939955	2.87084e-09	1.22867e-05	0.00132716	0.000452621	0.0495475	0.95	0.0500002	0.00893746			18.9999	18.8303	0.0526317	18.4736	0.000443643	3.19561e-06	138.829	0.99859
45	0.00892804	0.000235801	0.989426	3.02194e-09	1.29334e-05	0.00139701	0.00905238	0.990948	0.00859072	0.000226865	0.939843	2.94482e-09	1.24432e-05	0.00132685	0.000458441	0.0495417	0.95	0.0500002	0.00905241			18.9999	18.8281	0.0526317	18.4736	0.000449349	3.23637e-06	138.844	0.99859
46	0.00904286	0.000238805	0.989309	3.09981e-09	1.30981e-05	0.00139668	0.0091688	0.990831	0.00870119	0.000229755	0.93973	3.02069e-09	1.26017e-05	0.00132654	0.000464336	0.0495358	0.95	0.0500002	0.00916882			18.9999	18.8259	0.0526318	18.4736	0.000455128	3.27764e-06	138.859	0.99859
47	0.00915915	0.000241847	0.989189	3.17968e-09	1.3265e-05	0.00139635	0.00928669	0.990713	0.00881308	0.000232681	0.939615	3.09851e-09	1.27622e-05	0.00132622	0.000470306	0.0495299	0.95	0.0500002	0.00928671			18.9999	18.8237	0.0526318	18.4736	0.000460981	3.31942e-06	138.874	0.99859
48	0.00927693	0.000244928	0.989069	3.26159e-09	1.34339e-05	0.00139602	0.00940609	0.990594	0.00892639	0.000235644	0.939499	3.17831e-09	1.29246e-05	0.0013259	0.000476352	0.0495238	0.95	0.0500002	0.00940611			18.9999	18.8214	0.0526318	18.4736	0.000466908	3.36173e-06	138.889	0.998591
49	0.0093962	0.000248046	0.988946	3.34559e-09	1.36049e-05	0.00139568	0.00952701	0.990473	0.00904114	0.000238644	0.939381	3.26015e-09	1.30891e-05	0.00132557	0.000482475	0.0495177	0.95	0.0500002	0.00952703			18.9999	18.8191	0.0526318	18.4736	0.000472911	3.40457e-06	138.905	0.998591
50	0.00951699	0.000251204	0.988823	3.43174e-09	1.3778e-05	0.00139534	0.00964946	0.990351	0.00915735	0.000241681	0.939262	3.34409e-09	1.32557e-05	0.00132524	0.000488676	0.0495115	0.95	0.0500002	0.00964949			18.9999	18.8168	0.0526318	18.4736	0.00047899	3.44794e-06	138.921	0.998591
51	0.00963932	0.000254401	0.988697	3.52009e-09	1.39533e-05	0.00139499	0.00977348	0.990227	0.00927505	0.000244756	0.939142	3.43017e-09	1.34243e-05	0.00132491	0.000494955	0.0495052	0.95	0.0500002	0.0097735			18.9999	18.8144	0.0526318	18.4736	0.000485146	3.49186e-06	138.936	0.998591
52	0.00976321	0.000257638	0.98857	3.6107e-09	1.41308e-05	0.00139464	0.00989907	0.990101	0.00939424	0.00024787	0.93902	3.51845e-09	1.3595e-05	0.00132457	0.000501315	0.0494989	0.95	0.0500002	0.0098991			18.9999	18.812	0.0526318	18.4736	0.000491381	3.53632e-06	138.953	0.998591
53	0.00988867	0.000260915	0.988442	3.70363e-09	1.43105e-05	0.00139428	0.0100263	0.989974	0.00951495	0.000251022	0.938896	3.60898e-09	1.37679e-05	0.00132423	0.000507756	0.0494924	0.95	0.0500002	0.0100263			18.9999	18.8096	0.0526318	18.4736	0.000497695	3.58134e-06	138.969	0.998591
54	0.0100157	0.000264234	0.988312	3.79893e-09	1.44925e-05	0.00139392	0.0101551	0.989845	0.00963719	0.000254213	0.938771	3.70183e-09	1.39429e-05	0.00132388	0.000514278	0.0494859	0.95	0.0500002	0.0101551			18.9999	18.8072	0.0526318	18.4736	0.00050409	3.62692e-06	138.986	0.998592
55	0.0101444	0.000267593	0.98818	3.89666e-09	1.46767e-05	0.00139356	0.0102855	0.989714	0.00976099	0.000257445	0.938644	3.79704e-09	1.412e-05	0.00132353	0.000520884	0.0494793	0.95	0.0500002	0.0102856			18.9999	18.8047	0.0526318	18.4735	0.000510566	3.67307e-06	139.002	0.998592
56	0.0102747	0.000270994	0.988046	3.99689e-09	1.48632e-05	0.00139319	0.0104176	0.989582	0.00988636	0.000260716	0.938515	3.89469e-09	1.42994e-05	0.00132317	0.000527573	0.0494726	0.95	0.0500002	0.0104177			18.9999	18.8022	0.0526318	18.4735	0.000517124	3.71979e-06	139.019	0.998592
57	0.0104067	0.000274438	0.987911	4.09967e-09	1.5052e-05	0.00139281	0.0105514	0.989449	0.0100133	0.000264028	0.938385	3.99482e-09	1.4481e-05	0.00132281	0.000534347	0.0494658	0.95	0.0500002	0.0105514			18.9999	18.7997	0.0526318	18.4735	0.000523765	3.7671e-06	139.037	0.998592
58	0.0105403	0.000277924	0.987774	4.20508e-09	1.52432e-05	0.00139244	0.0106869	0.989313	0.0101419	0.000267381	0.938253	4.09751e-09	1.46649e-05	0.00132245	0.000541208	0.049459	0.95	0.0500002	0.0106869			18.9999	18.7971	0.0526318	18.4735	0.000530491	3.815e-06	139.054	0.998592
59	0.0106757	0.000281454	0.987635	4.31317e-09	1.54367e-05	0.00139205	0.0108241	0.989176	0.0102721	0.000270776	0.93812	4.20282e-09	1.4851e-05	0.00132208	0.000548155	0.049452	0.95	0.0500002	0.0108241			18.9999	18.7945	0.0526318	18.4735	0.000537303	3.86349e-06	139.072	0.998593
60	0.0108128	0.000285028	0.987495	4.42402e-09	1.56326e-05	0.00139166	0.0109631	0.989037	0.010404	0.000274213	0.937985	4.31081e-09	1.50395e-05	0.00132171	0.000555191	0.049445	0.95	0.0500002	0.0109631			18.9999	18.7918	0.0526318	18.4735	0.000544201	3.91259e-06	139.09	0.998593
61	0.0109516	0.000288646	0.987353	4.5377e-09	1.5831e-05	0.00139127	0.0111038	0.988896	0.0105375	0.000277693	0.937848	4.42156e-09	1.52303e-05	0.00132133	0.000562316	0.0494379	0.95	0.0500002	0.0111038			18.9999	18.7892	0.0526318	18.4735	0.000551186	3.96229e-06	139.108	0.998593
62	0.0110921	0.000292308	0.987209	4.65427e-09	1.60318e-05	0.00139087	0.0112463	0.988754	0.0106728	0.000281216	0.937709	4.53512e-09	1.54234e-05	0.00132094	0.000569532	0.0494307	0.95	0.0500002	0.0112463			18.9999	18.7865	0.0526318	18.4735	0.00055826	4.01262e-06	139.126	0.998593
63	0.0112345	0.000296016	0.987063	4.77381e-09	1.62352e-05	0.00139047	0.0113906	0.988609	0.0108097	0.000284782	0.937569	4.65157e-09	1.56189e-05	0.00132056	0.000576839	0.0494234	0.95	0.0500002	0.0113906			18.9999	18.7837	0.0526318	18.4735	0.000565424	4.06357e-06	139.145	0.998593
64	0.0113786	0.000299771	0.986915	4.89639e-09	1.6441e-05	0.00139006	0.0115367	0.988463	0.0109484	0.000288393	0.937427	4.77099e-09	1.58169e-05	0.00132016	0.000584238	0.049416	0.95	0.0500002	0.0115368			18.9999	18.781	0.0526318	18.4735	0.000572679	4.11515e-06	139.164	0.998593
65	0.0115246	0.000303571	0.986765	5.0221e-09	1.66494e-05	0.00138965	0.0116847	0.988315	0.0110888	0.000292048	0.937283	4.89345e-09	1.60173e-05	0.00131977	0.000591732	0.0494085	0.95	0.0500002	0.0116847			18.9999	18.7781	0.0526318	18.4735	0.000580026	4.16737e-06	139.183	0.998594
66	0.0116725	0.000307419	0.986614	5.151e-09	1.68603e-05	0.00138923	0.0118346	0.988165	0.0112311	0.000295748	0.937137	5.01902e-09	1.62202e-05	0.00131936	0.00059932	0.0494009	0.95	0.0500002	0.0118346			18.9999	18.7753	0.0526318	18.4735	0.000587466	4.22024e-06	139.202	0.998594
67	0.0118222	0.000311314	0.986461	5.28318e-09	1.70739e-05	0.0013888	0.0119864	0.988014	0.0113751	0.000299495	0.93699	5.14779e-09	1.64256e-05	0.00131896	0.000607005	0.0493932	0.95	0.0500002	0.0119864			18.9999	18.7724	0.0526318	18.4735	0.000595001	4.27376e-06	139.222	0.998594
68	0.0119738	0.000315257	0.986305	5.41872e-09	1.72901e-05	0.00138837	0.0121401	0.98786	0.011521	0.000303287	0.93684	5.27982e-09	1.66335e-05	0.00131854	0.000614787	0.0493854	0.95	0.0500002	0.0121401			18.9999	18.7695	0.0526318	18.4735	0.000602631	4.32795e-06	139.242	0.998594
69	0.0121273	0.00031925	0.986148	5.55771e-09	1.7509e-05	0.00138794	0.0122957	0.987704	0.0116687	0.000307126	0.936689	5.41522e-09	1.6844e-05	0.00131813	0.000622668	0.0493775	0.95	0.0500002	0.0122957			18.9999	18.7665	0.0526318	18.4735	0.000610357	4.3828e-06	139.262	0.998595
70	0.0122828	0.000323291	0.985989	5.70023e-09	1.77306e-05	0.0013875	0.0124533	0.987547	0.0118182	0.000311013	0.936536	5.55405e-09	1.70571e-05	0.0013177	0.000630648	0.0493696	0.95	0.0500002	0.0124533			18.9999	18.7636	0.0526318	18.4735	0.000618182	4.43834e-06	139.282	0.998595
71	0.0124403	0.000327382	0.985827	5.84637e-09	1.79549e-05	0.00138705	0.0126129	0.987387	0.0119697	0.000314947	0.936381	5.6964e-09	1.72728e-05	0.00131727	0.000638729	0.0493615	0.95	0.0500002	0.0126129			18.9999	18.7605	0.0526318	18.4735	0.000626105	4.49456e-06	139.303	0.998595
72	0.0125997	0.000331524	0.985664	5.99622e-09	1.81819e-05	0.0013866	0.0127745	0.987225	0.0121231	0.00031893	0.936223	5.84237e-09	1.74912e-05	0.00131684	0.000646913	0.0493533	0.95	0.0500002	0.0127746			18.9999	18.7575	0.0526318	18.4735	0.000634129	4.55148e-06	139.324	0.998595
73	0.0127612	0.000335716	0.985499	6.14987e-09	1.84118e-05	0.00138615	0.0129382	0.987062	0.0122784	0.000322962	0.936064	5.99205e-09	1.77122e-05	0.0013164	0.0006552	0.049345	0.95	0.0500002	0.0129382			18.9999	18.7543	0.0526318	18.4735	0.000642254	4.60909e-06	139.345	0.998595
74	0.0129247	0.00033996	0.985331	6.30742e-09	1.86445e-05	0.00138568	0.0131039	0.986896	0.0124357	0.000327044	0.935903	6.14551e-09	1.7936e-05	0.00131596	0.000663592	0.0493366	0.95	0.0500002	0.013104			18.9999	18.7512	0.0526318	18.4735	0.000650483	4.66742e-06	139.367	0.998596
75	0.0130902	0.000344257	0.985161	6.46896e-09	1.888e-05	0.00138522	0.0132718	0.986728	0.012595	0.000331176	0.93574	6.30287e-09	1.81625e-05	0.00131551	0.000672089	0.0493281	0.95	0.0500002	0.0132718			18.9999	18.748	0.0526318	18.4735	0.000658815	4.72647e-06	139.388	0.998596
76	0.0132579	0.000348606	0.98499	6.63461e-09	1.91184e-05	0.00138474	0.0134417	0.986558	0.0127563	0.000335358	0.935575	6.46422e-09	1.83918e-05	0.00131505	0.000680695	0.0493195	0.95	0.0500002	0.0134418			18.9999	18.7448	0.0526318	18.4735	0.000667252	4.78625e-06	139.41	0.998596
77	0.0134277	0.000353009	0.984816	6.80444e-09	1.93598e-05	0.00138426	0.0136138	0.986386	0.0129196	0.000339592	0.935407	6.62966e-09	1.86239e-05	0.00131459	0.000689409	0.0493108	0.95	0.0500002	0.0136139			18.9999	18.7415	0.0526318	18.4735	0.000675796	4.84676e-06	139.433	0.998596
78	0.0135996	0.000357465	0.98464	6.97859e-09	1.96041e-05	0.00138378	0.0137881	0.986212	0.013085	0.000343878	0.935238	6.79928e-09	1.88589e-05	0.00131412	0.000698232	0.049302	0.95	0.0500002	0.0137881			18.9999	18.7382	0.0526318	18.4735	0.000684448	4.90801e-06	139.455	0.998597
79	0.0137737	0.000361977	0.984461	7.15714e-09	1.98515e-05	0.00138329	0.0139646	0.986035	0.0132525	0.000348216	0.935066	6.9732e-09	1.90967e-05	0.00131365	0.000707168	0.0492931	0.95	0.0500002	0.0139646			18.9999	18.7349	0.0526318	18.4735	0.00069321	4.97002e-06	139.478	0.998597
80	0.01395	0.000366543	0.984281	7.34021e-09	2.01018e-05	0.00138279	0.0141433	0.985857	0.0134221	0.000352608	0.934893	7.15151e-09	1.93375e-05	0.00131317	0.000716216	0.049284	0.95	0.0500002	0.0141433			18.9999	18.7315	0.0526318	18.4735	0.000702081	5.03279e-06	139.501	0.998597
81	0.0141285	0.000371166	0.984098	7.52791e-09	2.03552e-05	0.00138228	0.0143242	0.985676	0.0135938	0.000357053	0.934717	7.33434e-09	1.95811e-05	0.00131268	0.000725378	0.0492749	0.95	0.0500002	0.0143243			18.9999	18.728	0.0526318	18.4735	0.000711065	5.09633e-06	139.525	0.998597
82	0.0143093	0.000375845	0.983912	7.72036e-09	2.06117e-05	0.00138177	0.0145075	0.985493	0.0137677	0.000361552	0.934538	7.52179e-09	1.98278e-05	0.00131219	0.000734655	0.0492656	0.95	0.0500002	0.0145075			18.9999	18.7245	0.0526318	18.4735	0.000720162	5.16065e-06	139.549	0.998598
83	0.0144923	0.000380582	0.983725	7.91767e-09	2.08714e-05	0.00138126	0.014693	0.985307	0.0139438	0.000366107	0.934358	7.71397e-09	2.00775e-05	0.0013117	0.00074405	0.0492562	0.95	0.0500002	0.0146931			18.9999	18.721	0.0526319	18.4735	0.000729374	5.22576e-06	139.573	0.998598
84	0.0146777	0.000385376	0.983535	8.11997e-09	2.11342e-05	0.00138073	0.0148809	0.985119	0.0141221	0.000370717	0.934175	7.91101e-09	2.03302e-05	0.00131119	0.000753563	0.0492467	0.95	0.0500003	0.014881			18.9999	18.7175	0.0526319	18.4735	0.000738702	5.29167e-06	139.597	0.998598
85	0.0148654	0.000390228	0.983343	8.32738e-09	2.14002e-05	0.0013802	0.0150712	0.984929	0.0143027	0.000375383	0.93399	8.11303e-09	2.0586e-05	0.00131068	0.000763196	0.0492371	0.95	0.0500003	0.0150712			18.9999	18.7138	0.0526319	18.4735	0.000748148	5.35838e-06	139.622	0.998598
86	0.0150555	0.00039514	0.983148	8.54003e-09	2.16695e-05	0.00137967	0.0152638	0.984736	0.0144855	0.000380106	0.933803	8.32014e-09	2.08449e-05	0.00131017	0.000772949	0.0492273	0.95	0.0500003	0.0152639			18.9999	18.7102	0.0526319	18.4735	0.000757712	5.42591e-06	139.647	0.998599
87	0.0152479	0.000400112	0.982951	8.75804e-09	2.1942e-05	0.00137912	0.0154589	0.984541	0.0146706	0.000384887	0.933613	8.53248e-09	2.1107e-05	0.00130964	0.000782826	0.0492174	0.95	0.0500003	0.0154589			18.9999	18.7065	0.0526319	18.4735	0.000767397	5.49426e-06	139.672	0.998599
88	0.0154428	0.000405145	0.982751	8.98156e-09	2.22179e-05	0.00137857	0.0156564	0.984344	0.0148581	0.000389726	0.933421	8.75017e-09	2.13722e-05	0.00130912	0.000792827	0.0492074	0.95	0.0500003	0.0156565			18.9999	18.7027	0.0526319	18.4735	0.000777204	5.56345e-06	139.698	0.998599
89	0.0156401	0.000410238	0.982549	9.21071e-09	2.24971e-05	0.00137802	0.0158565	0.984144	0.0150479	0.000394624	0.933227	8.97334e-09	2.16407e-05	0.00130858	0.000802954	0.0491973	0.95	0.0500003	0.0158565			18.9999	18.6989	0.0526319	18.4735	0.000787134	5.63348e-06	139.724	0.998599
90	0.0158399	0.000415394	0.982344	9.44563e-09	2.27797e-05	0.00137745	0.016059	0.983941	0.0152401	0.000399581	0.93303	9.20214e-09	2.19124e-05	0.00130804	0.000813207	0.0491871	0.95	0.0500003	0.016059			18.9999	18.6951	0.0526319	18.4735	0.000797189	5.70437e-06	139.751	0.9986
91	0.0160423	0.000420612	0.982137	9.68647e-09	2.30657e-05	0.00137688	0.0162641	0.983736	0.0154348	0.000404598	0.932831	9.4367e-09	2.21875e-05	0.00130749	0.00082359	0.0491767	0.95	0.0500003	0.0162641			18.9999	18.6912	0.0526319	18.4735	0.00080737	5.77612e-06	139.777	0.9986
92	0.0162471	0.000425893	0.981927	9.93337e-09	2.33552e-05	0.00137631	0.0164717	0.983528	0.0156318	0.000409677	0.932629	9.67716e-09	2.24658e-05	0.00130694	0.000834103	0.0491662	0.95	0.0500003	0.0164718			18.9999	18.6873	0.0526319	18.4735	0.00081768	5.84874e-06	139.804	0.9986
93	0.0164546	0.000431239	0.981715	1.01865e-08	2.36482e-05	0.00137572	0.016682	0.983318	0.0158314	0.000414816	0.932424	9.92368e-09	2.27475e-05	0.00130637	0.000844748	0.0491555	0.95	0.0500003	0.016682			18.9999	18.6833	0.0526319	18.4735	0.000828118	5.92225e-06	139.832	0.998601
94	0.0166646	0.000436649	0.9815	1.0446e-08	2.39448e-05	0.00137513	0.0168949	0.983105	0.0160334	0.000420018	0.932217	1.01764e-08	2.30327e-05	0.0013058	0.000855527	0.0491448	0.95	0.0500003	0.0168949			18.9999	18.6792	0.0526319	18.4735	0.000838688	5.99664e-06	139.86	0.998601
95	0.0168773	0.000442125	0.981282	1.0712e-08	2.42449e-05	0.00137453	0.0171104	0.98289	0.016238	0.000425283	0.932008	1.04354e-08	2.33213e-05	0.00130523	0.000866441	0.0491338	0.95	0.0500003	0.0171105			18.9999	18.6751	0.0526319	18.4735	0.000849391	6.07195e-06	139.888	0.998601
96	0.0170926	0.000447667	0.981061	1.09847e-08	2.45487e-05	0.00137392	0.0173287	0.982671	0.0164451	0.000430612	0.931796	1.0701e-08	2.36133e-05	0.00130465	0.000877491	0.0491228	0.95	0.0500003	0.0173288			18.9999	18.671	0.0526319	18.4735	0.000860227	6.14816e-06	139.916	0.998602
97	0.0173107	0.000453276	0.980838	1.12642e-08	2.48561e-05	0.00137331	0.0175497	0.98245	0.0166549	0.000436004	0.931581	1.09732e-08	2.39089e-05	0.00130405	0.00088868	0.0491116	0.95	0.0500003	0.0175498			18.9999	18.6668	0.0526319	18.4735	0.0008712	6.2253e-06	139.945	0.998602
98	0.0175315	0.000458952	0.980612	1.15508e-08	2.51673e-05	0.00137269	0.0177735	0.982227	0.0168673	0.000441462	0.931363	1.12523e-08	2.4208e-05	0.00130346	0.000900009	0.0491003	0.95	0.0500003	0.0177735			18.9999	18.6625	0.0526319	18.4735	0.00088231	6.30337e-06	139.974	0.998602
99	0.017755	0.000464697	0.980383	1.18445e-08	2.54822e-05	0.00137206	0.0180001	0.982	0.0170823	0.000446986	0.931143	1.15384e-08	2.45108e-05	0.00130285	0.00091148	0.0490888	0.95	0.0500003	0.0180001			18.9999	18.6582	0.0526319	18.4734	0.00089356	6.38238e-06	140.004	0.998602
100	0.0179814	0.000470511	0.980151	1.21456e-08	2.58008e-05	0.00137142	0.0182295	0.981771	0.0173	0.000452576	0.93092	1.18316e-08	2.48172e-05	0.00130224	0.000923095	0.0490772	0.95	0.0500003	0.0182295			18.9999	18.6539	0.0526319	18.4734	0.00090495	6.46235e-06	140.034	0.998603
101	0.0182105	0.000476396	0.979916	1.24543e-08	2.61233e-05	0.00137078	0.0184618	0.981538	0.0175205	0.000458233	0.930694	1.21322e-08	2.51272e-05	0.00130162	0.000934854	0.0490655	0.95	0.0500003	0.0184618			18.9999	18.6495	0.0526319	18.4734	0.000916482	6.54329e-06	140.064	0.998603
102	0.0184426	0.00048235	0.979678	1.27707e-08	2.64497e-05	0.00137013	0.018697	0.981303	0.0177437	0.000463958	0.930466	1.24403e-08	2.5441e-05	0.00130099	0.000946761	0.0490536	0.95	0.0500003	0.018697			18.9999	18.645	0.0526319	18.4734	0.000928159	6.6252e-06	140.095	0.998603
103	0.0186776	0.000488377	0.979438	1.3095e-08	2.678e-05	0.00136947	0.0189351	0.981065	0.0179697	0.000469752	0.930234	1.27561e-08	2.57585e-05	0.00130036	0.000958817	0.0490415	0.95	0.0500003	0.0189351			18.9999	18.6405	0.0526319	18.4734	0.000939982	6.7081e-06	140.127	0.998604
104	0.0189154	0.000494476	0.979194	1.34275e-08	2.71143e-05	0.0013688	0.0191762	0.980824	0.0181985	0.000475615	0.93	1.30798e-08	2.60799e-05	0.00129971	0.000971023	0.0490293	0.95	0.0500003	0.0191763			18.9999	18.6359	0.0526319	18.4734	0.000951953	6.79199e-06	140.158	0.998604
105	0.0191563	0.000500647	0.978947	1.37682e-08	2.74525e-05	0.00136812	0.0194203	0.98058	0.0184302	0.000481548	0.929762	1.34116e-08	2.64051e-05	0.00129906	0.000983381	0.0490169	0.95	0.0500003	0.0194204			18.9999	18.6313	0.0526319	18.4734	0.000964073	6.8769e-06	140.19	0.998604
106	0.0194002	0.000506893	0.978698	1.41175e-08	2.77948e-05	0.00136744	0.0196675	0.980333	0.0186647	0.000487553	0.929522	1.37517e-08	2.67341e-05	0.0012984	0.000995894	0.0490044	0.95	0.0500003	0.0196675			18.9999	18.6266	0.0526319	18.4734	0.000976345	6.96282e-06	140.223	0.998605
107	0.0196471	0.000513214	0.978445	1.44755e-08	2.81412e-05	0.00136674	0.0199177	0.980082	0.0189022	0.000493629	0.929279	1.41003e-08	2.70671e-05	0.00129774	0.00100856	0.0489918	0.95	0.0500003	0.0199178			18.9999	18.6218	0.0526319	18.4734	0.00098877	7.04978e-06	140.255	0.998605
108	0.0198971	0.000519609	0.978189	1.48424e-08	2.84917e-05	0.00136604	0.0201711	0.979829	0.0191427	0.000499777	0.929033	1.44575e-08	2.74041e-05	0.00129706	0.00102139	0.0489789	0.95	0.0500003	0.0201712			18.9999	18.617	0.052632	18.4734	0.00100135	7.13777e-06	140.289	0.998605
109	0.0201502	0.000526082	0.97793	1.52185e-08	2.88464e-05	0.00136533	0.0204276	0.979572	0.0193861	0.000505999	0.928783	1.48237e-08	2.77451e-05	0.00129638	0.00103437	0.048966	0.95	0.0500003	0.0204277			18.9999	18.6121	0.052632	18.4734	0.00101409	7.22682e-06	140.323	0.998606
110	0.0204065	0.000532631	0.977667	1.56039e-08	2.92053e-05	0.00136461	0.0206874	0.979313	0.0196326	0.000512295	0.928531	1.5199e-08	2.80901e-05	0.00129569	0.00104752	0.0489528	0.95	0.0500003	0.0206874			18.9999	18.6072	0.052632	18.4734	0.00102698	7.31694e-06	140.357	0.998606
111	0.0206659	0.000539258	0.977401	1.5999e-08	2.95685e-05	0.00136388	0.0209503	0.97905	0.0198822	0.000518666	0.928275	1.55837e-08	2.84392e-05	0.00129499	0.00106083	0.0489395	0.95	0.0500004	0.0209504			18.9999	18.6022	0.052632	18.4734	0.00104004	7.40813e-06	140.391	0.998607
112	0.0209286	0.000545964	0.977132	1.64039e-08	2.9936e-05	0.00136315	0.0212165	0.978783	0.0201348	0.000525113	0.928017	1.59779e-08	2.87925e-05	0.00129428	0.00107431	0.048926	0.95	0.0500004	0.0212166			18.9999	18.5972	0.052632	18.4734	0.00105326	7.50041e-06	140.426	0.998607
113	0.0211946	0.00055275	0.97686	1.68189e-08	3.03079e-05	0.0013624	0.0214861	0.978514	0.0203906	0.000531635	0.927755	1.6382e-08	2.91499e-05	0.00129356	0.00108796	0.0489124	0.95	0.0500004	0.0214861			18.9999	18.592	0.052632	18.4734	0.00106664	7.59379e-06	140.462	0.998607
114	0.0214638	0.000559617	0.976584	1.72442e-08	3.06842e-05	0.00136165	0.021759	0.978241	0.0206496	0.000538236	0.927489	1.6796e-08	2.95116e-05	0.00129284	0.00110177	0.0488986	0.95	0.0500004	0.021759			18.9999	18.5869	0.052632	18.4734	0.00108019	7.68829e-06	140.498	0.998608
115	0.0217365	0.000566564	0.976305	1.768e-08	3.10649e-05	0.00136088	0.0220352	0.977965	0.0209118	0.000544914	0.927221	1.72204e-08	2.98776e-05	0.0012921	0.00111576	0.0488846	0.95	0.0500004	0.0220353			18.9999	18.5816	0.052632	18.4734	0.0010939	7.7839e-06	140.534	0.998608
116	0.0220125	0.000573594	0.976022	1.81268e-08	3.14501e-05	0.00136011	0.0223149	0.977685	0.0211773	0.000551671	0.926949	1.76553e-08	3.02479e-05	0.00129136	0.00112991	0.0488705	0.95	0.0500004	0.022315			18.9999	18.5763	0.052632	18.4734	0.00110779	7.88065e-06	140.571	0.998608
117	0.0222919	0.000580707	0.975736	1.85845e-08	3.18399e-05	0.00135933	0.0225981	0.977402	0.021446	0.000558508	0.926674	1.8101e-08	3.06225e-05	0.00129061	0.00114425	0.0488561	0.95	0.0500004	0.0225982			18.9998	18.5709	0.052632	18.4734	0.00112185	7.97855e-06	140.609	0.998609
118	0.0225748	0.000587904	0.975447	1.90537e-08	3.22342e-05	0.00135853	0.0228848	0.977115	0.0217181	0.000565426	0.926395	1.85578e-08	3.10016e-05	0.00128985	0.00115876	0.0488416	0.95	0.0500004	0.0228849			18.9998	18.5655	0.052632	18.4734	0.00113609	8.07761e-06	140.646	0.998609
119	0.0228612	0.000595186	0.975153	1.95345e-08	3.26332e-05	0.00135773	0.0231751	0.976825	0.0219936	0.000572425	0.926113	1.90258e-08	3.13851e-05	0.00128907	0.00117345	0.0488269	0.95	0.0500004	0.0231751			18.9998	18.56	0.052632	18.4734	0.0011505	8.17784e-06	140.685	0.99861
120	0.0231511	0.000602553	0.974856	2.00272e-08	3.30369e-05	0.00135692	0.0234689	0.976531	0.0222724	0.000579507	0.925828	1.95055e-08	3.17731e-05	0.00128829	0.00118833	0.0488121	0.95	0.0500004	0.0234689			18.9998	18.5544	0.052632	18.4734	0.00116509	8.27926e-06	140.724	0.99861
121	0.0234447	0.000610007	0.974556	2.05321e-08	3.34454e-05	0.0013561	0.0237664	0.976234	0.0225548	0.000586671	0.925538	1.9997e-08	3.21657e-05	0.00128751	0.00120339	0.048797	0.95	0.0500004	0.0237664			18.9998	18.5487	0.052632	18.4734	0.00117986	8.38188e-06	140.763	0.99861
122	0.0237419	0.000617549	0.974251	2.10495e-08	3.38586e-05	0.00135527	0.0240675	0.975932	0.0228406	0.00059392	0.925246	2.05007e-08	3.25628e-05	0.00128671	0.00121863	0.0487818	0.95	0.0500004	0.0240676			18.9998	18.543	0.052632	18.4734	0.00119481	8.4857e-06	140.803	0.998611
123	0.0240427	0.000625179	0.973943	2.15796e-08	3.42767e-05	0.00135443	0.0243724	0.975628	0.0231299	0.000601253	0.92495	2.10168e-08	3.29646e-05	0.0012859	0.00123406	0.0487663	0.95	0.0500004	0.0243725			18.9998	18.5372	0.052632	18.4734	0.00120995	8.59075e-06	140.843	0.998611
124	0.0243473	0.000632899	0.973632	2.21229e-08	3.46996e-05	0.00135358	0.024681	0.975319	0.0234228	0.000608673	0.92465	2.15456e-08	3.33711e-05	0.00128508	0.00124969	0.0487507	0.95	0.0500004	0.0246811			18.9998	18.5314	0.052632	18.4734	0.00122528	8.69703e-06	140.884	0.998612
125	0.0246556	0.000640708	0.973316	2.26796e-08	3.51275e-05	0.00135272	0.0249935	0.975006	0.0237194	0.000616179	0.924346	2.20875e-08	3.37824e-05	0.00128425	0.0012655	0.0487349	0.95	0.0500004	0.0249936			18.9998	18.5254	0.052632	18.4734	0.00124079	8.80456e-06	140.926	0.998612
126	0.0249678	0.000648609	0.972996	2.325e-08	3.55604e-05	0.00135184	0.0253098	0.97469	0.0240196	0.000623772	0.924039	2.26428e-08	3.41984e-05	0.00128341	0.00128151	0.0487189	0.95	0.0500004	0.0253099			18.9998	18.5194	0.052632	18.4734	0.0012565	8.91335e-06	140.968	0.998613
127	0.0252838	0.000656602	0.972673	2.38345e-08	3.59983e-05	0.00135096	0.02563	0.97437	0.0243235	0.000631454	0.923727	2.32117e-08	3.46193e-05	0.00128256	0.00129772	0.0487027	0.95	0.0500004	0.0256301			18.9998	18.5134	0.0526321	18.4734	0.0012724	9.02342e-06	141.01	0.998613
128	0.0256037	0.000664689	0.972345	2.44334e-08	3.64414e-05	0.00135007	0.0259542	0.974046	0.0246311	0.000639225	0.923412	2.37947e-08	3.5045e-05	0.00128171	0.00131413	0.0486863	0.95	0.0500004	0.0259542			18.9998	18.5072	0.0526321	18.4733	0.00128849	9.13477e-06	141.053	0.998613
129	0.0259275	0.000672869	0.972014	2.5047e-08	3.68895e-05	0.00134917	0.0262823	0.973718	0.0249425	0.000647087	0.923094	2.4392e-08	3.54757e-05	0.00128084	0.00133074	0.0486697	0.95	0.0500004	0.0262824			18.9998	18.501	0.0526321	18.4733	0.00130479	9.24743e-06	141.097	0.998614
130	0.0262553	0.000681144	0.971678	2.56758e-08	3.73429e-05	0.00134825	0.0266145	0.973385	0.0252578	0.000655039	0.922771	2.50039e-08	3.59114e-05	0.00127996	0.00134755	0.0486529	0.95	0.0500004	0.0266146			18.9998	18.4947	0.0526321	18.4733	0.00132128	9.3614e-06	141.141	0.998614
131	0.0265872	0.000689515	0.971338	2.63199e-08	3.78015e-05	0.00134733	0.0269508	0.973049	0.025577	0.000663084	0.922444	2.56309e-08	3.63521e-05	0.00127907	0.00136457	0.0486359	0.95	0.0500004	0.0269509			18.9998	18.4883	0.0526321	18.4733	0.00133798	9.47669e-06	141.186	0.998615
132	0.0269231	0.000697983	0.970994	2.69799e-08	3.82654e-05	0.00134639	0.0272912	0.972709	0.0259	0.000671221	0.922113	2.62733e-08	3.67979e-05	0.00127817	0.0013818	0.0486187	0.95	0.0500005	0.0272913			18.9998	18.4818	0.0526321	18.4733	0.00135488	9.59333e-06	141.232	0.998615
133	0.0272632	0.000706549	0.970646	2.76561e-08	3.87347e-05	0.00134544	0.0276358	0.972364	0.0262271	0.000679453	0.921778	2.69314e-08	3.72488e-05	0.00127726	0.00139924	0.0486012	0.95	0.0500005	0.0276359			18.9998	18.4753	0.0526321	18.4733	0.00137199	9.71132e-06	141.278	0.998616
134	0.0276074	0.000715214	0.970294	2.83488e-08	3.92093e-05	0.00134448	0.0279846	0.972015	0.0265581	0.000687779	0.92144	2.76056e-08	3.7705e-05	0.00127634	0.0014169	0.0485836	0.95	0.0500005	0.0279847			18.9998	18.4687	0.0526321	18.4733	0.00138931	9.83068e-06	141.324	0.998616
135	0.0279559	0.000723979	0.969937	2.90586e-08	3.96895e-05	0.00134351	0.0283377	0.971662	0.0268932	0.000696201	0.921097	2.82964e-08	3.81663e-05	0.0012754	0.00143477	0.0485657	0.95	0.0500005	0.0283378			18.9998	18.462	0.0526321	18.4733	0.00140685	9.95142e-06	141.371	0.998617
136	0.0283087	0.000732844	0.969576	2.97857e-08	4.01751e-05	0.00134253	0.0286951	0.971305	0.0272324	0.00070472	0.920749	2.9004e-08	3.8633e-05	0.00127446	0.00145286	0.0485476	0.95	0.0500005	0.0286952			18.9998	18.4552	0.0526321	18.4733	0.00142459	1.00736e-05	141.419	0.998617
137	0.0286657	0.000741811	0.96921	3.05306e-08	4.06663e-05	0.00134154	0.0290569	0.970943	0.0275758	0.000713337	0.920398	2.97289e-08	3.9105e-05	0.0012735	0.00147117	0.0485293	0.95	0.0500005	0.029057			18.9998	18.4483	0.0526321	18.4733	0.00144256	1.01971e-05	141.468	0.998618
138	0.0290272	0.000750881	0.96884	3.12936e-08	4.11631e-05	0.00134053	0.0294232	0.970577	0.0279234	0.000722052	0.920042	3.04716e-08	3.95823e-05	0.00127254	0.00148971	0.0485108	0.95	0.0500005	0.0294232			18.9998	18.4413	0.0526321	18.4733	0.00146074	1.03221e-05	141.517	0.998618
139	0.029393	0.000760055	0.968466	3.20753e-08	4.16656e-05	0.00133952	0.0297939	0.970206	0.0282752	0.000730867	0.919682	3.12323e-08	4.00652e-05	0.00127156	0.00150847	0.048492	0.95	0.0500005	0.0297939			18.9998	18.4343	0.0526321	18.4733	0.00147915	1.04485e-05	141.566	0.998619
140	0.0297634	0.000769334	0.968087	3.28761e-08	4.21739e-05	0.00133849	0.0301691	0.969831	0.0286313	0.000739782	0.919317	3.20116e-08	4.05535e-05	0.00127057	0.00152746	0.048473	0.949999	0.0500005	0.0301692			18.9998	18.4272	0.0526321	18.4733	0.00149779	1.05763e-05	141.617	0.998619
141	0.0301382	0.000778718	0.967703	3.36964e-08	4.26879e-05	0.00133744	0.0305489	0.969451	0.0289918	0.000748799	0.918948	3.28098e-08	4.10474e-05	0.00126957	0.00154668	0.0484538	0.949999	0.0500005	0.030549			18.9998	18.42	0.0526321	18.4733	0.00151665	1.07057e-05	141.668	0.99862
142	0.0305177	0.00078821	0.967314	3.45367e-08	4.32078e-05	0.00133639	0.0309334	0.969067	0.0293567	0.000757918	0.918575	3.36275e-08	4.15468e-05	0.00126856	0.00156614	0.0484344	0.949999	0.0500005	0.0309334			18.9998	18.4127	0.0526321	18.4733	0.00153574	1.08365e-05	141.719	0.99862
143	0.0309018	0.000797809	0.966921	3.53974e-08	4.37335e-05	0.00133532	0.0313225	0.968677	0.029726	0.000767141	0.918197	3.4465e-08	4.2052e-05	0.00126753	0.00158584	0.0484147	0.949999	0.0500005	0.0313226			18.9998	18.4053	0.0526322	18.4733	0.00155506	1.09688e-05	141.772	0.998621
144	0.0312905	0.000807517	0.966523	3.6279e-08	4.42653e-05	0.00133425	0.0317164	0.968284	0.0300998	0.000776468	0.917814	3.53229e-08	4.25628e-05	0.0012665	0.00160577	0.0483948	0.949999	0.0500005	0.0317164			18.9998	18.3978	0.0526322	18.4733	0.00157462	1.11026e-05	141.825	0.998621
145	0.031684	0.000817335	0.966121	3.7182e-08	4.4803e-05	0.00133316	0.032115	0.967885	0.0304781	0.0007859	0.917427	3.62015e-08	4.30794e-05	0.00126545	0.00162594	0.0483746	0.949999	0.0500005	0.0321151			18.9998	18.3902	0.0526322	18.4733	0.00159442	1.12379e-05	141.878	0.998622
146	0.0320823	0.000827264	0.965713	3.81069e-08	4.53468e-05	0.00133205	0.0325186	0.967481	0.0308611	0.000795439	0.917035	3.71015e-08	4.36018e-05	0.00126439	0.00164637	0.0483542	0.949999	0.0500005	0.0325186			18.9998	18.3826	0.0526322	18.4733	0.00161445	1.13748e-05	141.933	0.998623
147	0.0324854	0.000837305	0.9653	3.90542e-08	4.58967e-05	0.00133093	0.032927	0.967073	0.0312487	0.000805086	0.916638	3.80233e-08	4.41301e-05	0.00126331	0.00166704	0.0483335	0.949999	0.0500005	0.032927			18.9998	18.3748	0.0526322	18.4733	0.00163474	1.15132e-05	141.988	0.998623
148	0.0328934	0.000847459	0.964883	4.00245e-08	4.64528e-05	0.0013298	0.0333403	0.96666	0.031641	0.000814841	0.916237	3.89673e-08	4.46643e-05	0.00126223	0.00168795	0.0483126	0.949999	0.0500006	0.0333404			18.9998	18.367	0.0526322	18.4733	0.00165526	1.16532e-05	142.043	0.998624
149	0.0333064	0.000857727	0.96446	4.10182e-08	4.70151e-05	0.00132866	0.0337587	0.966241	0.0320381	0.000824705	0.91583	3.99341e-08	4.52045e-05	0.00126113	0.00170913	0.0482914	0.949999	0.0500006	0.0337588			18.9998	18.359	0.0526322	18.4733	0.00167604	1.17948e-05	142.1	0.998624
150	0.0337244	0.000868111	0.964032	4.2036e-08	4.75837e-05	0.0013275	0.0341822	0.965818	0.03244	0.000834679	0.915419	4.09243e-08	4.57508e-05	0.00126002	0.00173056	0.04827	0.949999	0.0500006	0.0341823			18.9998	18.351	0.0526322	18.4732	0.00169707	1.1938e-05	142.157	0.998625
151	0.0341474	0.00087861	0.963599	4.30783e-08	4.81587e-05	0.00132633	0.0346108	0.965389	0.0328468	0.000844765	0.915003	4.19384e-08	4.63031e-05	0.00125889	0.00175225	0.0482483	0.949999	0.0500006	0.0346108			18.9998	18.3428	0.0526322	18.4732	0.00171835	1.20828e-05	142.215	0.998625
152	0.0345756	0.000889227	0.963161	4.41457e-08	4.87401e-05	0.00132515	0.0350445	0.964955	0.0332585	0.000854964	0.914581	4.29768e-08	4.68615e-05	0.00125775	0.0017742	0.0482264	0.949999	0.0500006	0.0350446			18.9998	18.3346	0.0526322	18.4732	0.00173989	1.22292e-05	142.274	0.998626
153	0.0350089	0.000899963	0.962718	4.52388e-08	4.9328e-05	0.00132395	0.0354835	0.964516	0.0336751	0.000865276	0.914155	4.40403e-08	4.74262e-05	0.0012566	0.00179641	0.0482042	0.949999	0.0500006	0.0354836			18.9998	18.3263	0.0526322	18.4732	0.0017617	1.23772e-05	142.334	0.998627
154	0.0354475	0.000910817	0.962269	4.63582e-08	4.99223e-05	0.00132274	0.0359278	0.964072	0.0340968	0.000875702	0.913723	4.51293e-08	4.79971e-05	0.00125544	0.0018189	0.0481817	0.949999	0.0500006	0.0359279			18.9998	18.3178	0.0526322	18.4732	0.00178376	1.25269e-05	142.394	0.998627
155	0.0358914	0.000921792	0.961815	4.75046e-08	5.05233e-05	0.00132151	0.0363775	0.963622	0.0345236	0.000886244	0.913287	4.62445e-08	4.85743e-05	0.00125426	0.00184165	0.0481589	0.949999	0.0500006	0.0363776			18.9998	18.3093	0.0526322	18.4732	0.00180609	1.26783e-05	142.455	0.998628
156	0.0363406	0.000932889	0.961355	4.86784e-08	5.11309e-05	0.00132028	0.0368326	0.963167	0.0349555	0.000896902	0.912845	4.73864e-08	4.91579e-05	0.00125307	0.00186468	0.0481359	0.949999	0.0500006	0.0368327			18.9998	18.3007	0.0526323	18.4732	0.00182869	1.28314e-05	142.517	0.998629
157	0.0367953	0.000944108	0.96089	4.98804e-08	5.17452e-05	0.00131902	0.0372932	0.962707	0.0353926	0.000907678	0.912397	4.85556e-08	4.97479e-05	0.00125186	0.00188799	0.0481126	0.949999	0.0500006	0.0372932			18.9998	18.2919	0.0526323	18.4732	0.00185156	1.29862e-05	142.58	0.998629
158	0.0372554	0.000955451	0.960419	5.11112e-08	5.23662e-05	0.00131775	0.0377593	0.962241	0.0358349	0.000918573	0.911945	4.97528e-08	5.03444e-05	0.00125064	0.00191157	0.0480891	0.949999	0.0500006	0.0377593			18.9998	18.2831	0.0526323	18.4732	0.00187471	1.31427e-05	142.643	0.99863
159	0.037721	0.000966919	0.959943	5.23714e-08	5.29941e-05	0.00131647	0.038231	0.961769	0.0362826	0.000929587	0.911487	5.09787e-08	5.09474e-05	0.00124941	0.00193544	0.0480652	0.949999	0.0500006	0.038231			18.9997	18.2741	0.0526323	18.4732	0.00189814	1.33009e-05	142.707	0.99863
160	0.0381923	0.000978513	0.95946	5.36618e-08	5.36289e-05	0.00131517	0.0387083	0.961292	0.0367357	0.000940721	0.911023	5.22338e-08	5.1557e-05	0.00124816	0.0019596	0.048041	0.949999	0.0500006	0.0387084			18.9997	18.265	0.0526323	18.4732	0.00192185	1.34609e-05	142.773	0.998631
161	0.0386692	0.000990234	0.958972	5.49829e-08	5.42706e-05	0.00131386	0.0391914	0.960809	0.0371942	0.000951978	0.910554	5.35188e-08	5.21732e-05	0.0012469	0.00198404	0.0480166	0.949999	0.0500006	0.0391915			18.9997	18.2559	0.0526323	18.4732	0.00194584	1.36226e-05	142.839	0.998632
162	0.0391518	0.00100208	0.958479	5.63356e-08	5.49192e-05	0.00131253	0.0396803	0.96032	0.0376582	0.000963357	0.910079	5.48344e-08	5.27962e-05	0.00124563	0.00200878	0.0479919	0.949999	0.0500007	0.0396804			18.9997	18.2466	0.0526323	18.4732	0.00197012	1.37861e-05	142.905	0.998632
163	0.0396402	0.00101406	0.957979	5.77204e-08	5.5575e-05	0.00131119	0.040175	0.959825	0.0381277	0.000974859	0.909599	5.61813e-08	5.34259e-05	0.00124434	0.00203381	0.0479669	0.949999	0.0500007	0.0401751			18.9997	18.2372	0.0526323	18.4732	0.00199469	1.39515e-05	142.973	0.998633
164	0.0401345	0.00102617	0.957473	5.91382e-08	5.62378e-05	0.00130983	0.0406756	0.959324	0.0386029	0.000986487	0.909113	5.75602e-08	5.40624e-05	0.00124303	0.00205914	0.0479415	0.949999	0.0500007	0.0406757			18.9997	18.2277	0.0526323	18.4732	0.00201955	1.41186e-05	143.042	0.998634
165	0.0406346	0.00103841	0.956962	6.05897e-08	5.69078e-05	0.00130845	0.0411823	0.958818	0.0390837	0.00099824	0.908621	5.89718e-08	5.47058e-05	0.00124171	0.00208477	0.0479159	0.949999	0.0500007	0.0411823			18.9997	18.2181	0.0526323	18.4732	0.00204471	1.42875e-05	143.111	0.998635
166	0.0411408	0.00105078	0.956444	6.20756e-08	5.75851e-05	0.00130706	0.0416949	0.958305	0.0395702	0.00101012	0.908123	6.04168e-08	5.53561e-05	0.00124037	0.00211071	0.04789	0.949999	0.0500007	0.041695			18.9997	18.2083	0.0526323	18.4732	0.00207017	1.44583e-05	143.182	0.998635
167	0.0416529	0.00106329	0.95592	6.35967e-08	5.82696e-05	0.00130566	0.0422137	0.957786	0.0400626	0.00102213	0.907619	6.18961e-08	5.60134e-05	0.00123902	0.00213696	0.0478637	0.949999	0.0500007	0.0422138			18.9997	18.1985	0.0526323	18.4732	0.00209594	1.4631e-05	143.253	0.998636
168	0.0421712	0.00107593	0.95539	6.51538e-08	5.89615e-05	0.00130424	0.0427386	0.957261	0.0405608	0.00103426	0.90711	6.34103e-08	5.66777e-05	0.00123766	0.00216352	0.0478372	0.949999	0.0500007	0.0427387			18.9997	18.1885	0.0526324	18.4731	0.00212201	1.48055e-05	143.325	0.998637
169	0.0426956	0.0010887	0.954853	6.67477e-08	5.96608e-05	0.0013028	0.0432698	0.95673	0.041065	0.00104653	0.906594	6.49602e-08	5.73491e-05	0.00123628	0.0021904	0.0478103	0.949999	0.0500007	0.0432699			18.9997	18.1784	0.0526324	18.4731	0.00214839	1.49819e-05	143.399	0.998637
170	0.0432263	0.00110161	0.95431	6.83792e-08	6.03676e-05	0.00130135	0.0438073	0.956193	0.0415751	0.00105893	0.906072	6.65467e-08	5.80277e-05	0.00123488	0.00221759	0.0477831	0.949999	0.0500007	0.0438074			18.9997	18.1682	0.0526324	18.4731	0.00217509	1.51603e-05	143.473	0.998638
171	0.0437633	0.00111466	0.953761	7.00492e-08	6.10818e-05	0.00129988	0.0443511	0.955649	0.0420913	0.00107146	0.905544	6.81705e-08	5.87135e-05	0.00123347	0.00224511	0.0477556	0.949999	0.0500007	0.0443512			18.9997	18.1579	0.0526324	18.4731	0.0022021	1.53405e-05	143.548	0.998639
172	0.0443066	0.00112785	0.953205	7.17585e-08	6.18037e-05	0.00129839	0.0449015	0.955099	0.0426136	0.00108412	0.90501	6.98325e-08	5.94065e-05	0.00123204	0.00227295	0.0477278	0.949999	0.0500007	0.0449015			18.9997	18.1474	0.0526324	18.4731	0.00222943	1.55227e-05	143.624	0.99864
173	0.0448564	0.00114118	0.952643	7.35079e-08	6.25332e-05	0.00129688	0.0454583	0.954542	0.0431421	0.00109692	0.90447	7.15335e-08	6.01069e-05	0.00123059	0.00230112	0.0476996	0.949999	0.0500007	0.0454584			18.9997	18.1369	0.0526324	18.4731	0.00225709	1.57068e-05	143.701	0.998641
174	0.0454127	0.00115465	0.952074	7.52984e-08	6.32704e-05	0.00129536	0.0460217	0.953978	0.0436768	0.00110985	0.903923	7.32743e-08	6.08146e-05	0.00122913	0.00232962	0.0476711	0.949999	0.0500008	0.0460218			18.9997	18.1262	0.0526324	18.4731	0.00228507	1.58929e-05	143.779	0.998641
175	0.0459756	0.00116827	0.951498	7.71309e-08	6.40154e-05	0.00129383	0.0465917	0.953408	0.0442178	0.00112292	0.903369	7.50559e-08	6.15297e-05	0.00122766	0.00235846	0.0476423	0.949999	0.0500008	0.0465918			18.9997	18.1154	0.0526324	18.4731	0.00231338	1.6081e-05	143.858	0.998642
176	0.0465451	0.00118202	0.950916	7.90063e-08	6.47682e-05	0.00129227	0.0471685	0.952832	0.0447652	0.00113612	0.902809	7.68792e-08	6.22524e-05	0.00122616	0.00238764	0.0476131	0.949999	0.0500008	0.0471686			18.9997	18.1044	0.0526324	18.4731	0.00234203	1.62711e-05	143.938	0.998643
177	0.0471213	0.00119592	0.950326	8.09255e-08	6.55289e-05	0.0012907	0.047752	0.952248	0.0453191	0.00114947	0.902243	7.8745e-08	6.29825e-05	0.00122465	0.00241716	0.0475836	0.949999	0.0500008	0.0477521			18.9997	18.0933	0.0526324	18.4731	0.00237102	1.64631e-05	144.02	0.998644
178	0.0477044	0.00120997	0.94973	8.28895e-08	6.62975e-05	0.00128911	0.0483425	0.951658	0.0458795	0.00116295	0.90167	8.06543e-08	6.37203e-05	0.00122313	0.00244703	0.0475538	0.949999	0.0500008	0.0483426			18.9997	18.0821	0.0526325	18.4731	0.00240034	1.66573e-05	144.102	0.998645
179	0.0482942	0.00122416	0.949127	8.48993e-08	6.70741e-05	0.0012875	0.0489398	0.95106	0.0464464	0.00117657	0.90109	8.2608e-08	6.44657e-05	0.00122158	0.00247725	0.0475235	0.949999	0.0500008	0.0489399			18.9997	18.0708	0.0526325	18.4731	0.00243001	1.68534e-05	144.185	0.998645
180	0.048891	0.0012385	0.948517	8.69558e-08	6.78587e-05	0.00128588	0.0495442	0.950456	0.04702	0.00119034	0.900503	8.46071e-08	6.52188e-05	0.00122002	0.00250782	0.047493	0.949999	0.0500008	0.0495443			18.9997	18.0593	0.0526325	18.4731	0.00246003	1.70516e-05	144.27	0.998646
181	0.0494948	0.00125299	0.947899	8.90602e-08	6.86515e-05	0.00128423	0.0501556	0.949844	0.0476004	0.00120425	0.89991	8.66525e-08	6.59797e-05	0.00121844	0.00253875	0.0474621	0.949999	0.0500008	0.0501557			18.9997	18.0477	0.0526325	18.4731	0.0024904	1.72519e-05	144.355	0.998647
182	0.0501057	0.00126763	0.947275	9.12133e-08	6.94524e-05	0.00128257	0.0507742	0.949226	0.0481875	0.00121829	0.89931	8.87454e-08	6.67484e-05	0.00121685	0.00257005	0.0474308	0.949999	0.0500008	0.0507743			18.9997	18.0359	0.0526325	18.4731	0.00252113	1.74543e-05	144.442	0.998648
183	0.0507237	0.00128242	0.946643	9.34163e-08	7.02615e-05	0.00128089	0.0514001	0.9486	0.0487815	0.00123249	0.898702	9.08866e-08	6.7525e-05	0.00121523	0.0026017	0.0473991	0.949999	0.0500008	0.0514002			18.9997	18.0241	0.0526325	18.473	0.00255222	1.76588e-05	144.529	0.998649
184	0.051349	0.00129736	0.946003	9.56702e-08	7.1079e-05	0.00127919	0.0520332	0.947967	0.0493824	0.00124683	0.898088	9.30773e-08	6.83094e-05	0.0012136	0.00263373	0.0473671	0.949999	0.0500008	0.0520333			18.9997	18.012	0.0526325	18.473	0.00258367	1.78654e-05	144.618	0.99865
185	0.0519815	0.00131245	0.945357	9.79762e-08	7.19047e-05	0.00127748	0.0526737	0.947326	0.0499903	0.00126131	0.897466	9.53184e-08	6.91019e-05	0.00121195	0.00266613	0.0473347	0.949999	0.0500009	0.0526738			18.9997	17.9999	0.0526325	18.473	0.00261548	1.80742e-05	144.708	0.998651
186	0.0526214	0.0013277	0.944702	1.00335e-07	7.27389e-05	0.00127574	0.0533216	0.946678	0.0506053	0.00127595	0.896838	9.76111e-08	6.99023e-05	0.00121029	0.0026989	0.047302	0.949999	0.0500009	0.0533218			18.9997	17.9876	0.0526325	18.473	0.00264767	1.82851e-05	144.8	0.998651
187	0.0532688	0.0013431	0.94404	1.02749e-07	7.35815e-05	0.00127399	0.0539771	0.946023	0.0512274	0.00129073	0.896202	9.99565e-08	7.07109e-05	0.0012086	0.00273206	0.0472688	0.949999	0.0500009	0.0539772			18.9996	17.9751	0.0526325	18.473	0.00268023	1.84981e-05	144.892	0.998652
188	0.0539237	0.00135866	0.943371	1.05218e-07	7.44326e-05	0.00127221	0.0546402	0.94536	0.0518568	0.00130566	0.895558	1.02356e-07	7.15275e-05	0.0012069	0.0027656	0.0472353	0.949999	0.0500009	0.0546403			18.9996	17.9625	0.0526326	18.473	0.00271317	1.87134e-05	144.986	0.998653
189	0.0545862	0.00137438	0.942694	1.07743e-07	7.52922e-05	0.00127042	0.055311	0.944689	0.0524934	0.00132074	0.894907	1.0481e-07	7.23524e-05	0.00120517	0.00279953	0.0472014	0.949999	0.0500009	0.0553111			18.9996	17.9498	0.0526326	18.473	0.00274649	1.89308e-05	145.08	0.998654
190	0.0552563	0.00139025	0.942009	1.10326e-07	7.61605e-05	0.00126861	0.0559895	0.94401	0.0531375	0.00133597	0.894249	1.0732e-07	7.31855e-05	0.00120343	0.00283385	0.0471671	0.949999	0.0500009	0.0559896			18.9996	17.9369	0.0526326	18.473	0.00278019	1.91504e-05	145.176	0.998655
191	0.0559342	0.00140628	0.941316	1.12969e-07	7.70374e-05	0.00126677	0.0566759	0.943324	0.0537889	0.00135135	0.893583	1.09887e-07	7.40268e-05	0.00120167	0.00286856	0.0471324	0.949999	0.0500009	0.056676			18.9996	17.9239	0.0526326	18.473	0.00281429	1.93723e-05	145.274	0.998656
192	0.05662	0.00142248	0.940615	1.15671e-07	7.79231e-05	0.00126492	0.0573702	0.94263	0.0544479	0.00136689	0.892909	1.12513e-07	7.48765e-05	0.0011999	0.00290368	0.0470973	0.949999	0.0500009	0.0573703			18.9996	17.9107	0.0526326	18.473	0.00284878	1.95964e-05	145.372	0.998657
193	0.0573136	0.00143883	0.939906	1.18435e-07	7.88175e-05	0.00126305	0.0580724	0.941928	0.0551144	0.00138258	0.892228	1.15199e-07	7.57346e-05	0.0011981	0.0029392	0.0470617	0.949999	0.0500009	0.0580726			18.9996	17.8974	0.0526326	18.473	0.00288367	1.98228e-05	145.472	0.998658
194	0.0580153	0.00145535	0.939188	1.21262e-07	7.97207e-05	0.00126116	0.0587828	0.941217	0.0557887	0.00139842	0.891539	1.17945e-07	7.66011e-05	0.00119628	0.00297512	0.0470258	0.949999	0.0500009	0.0587829			18.9996	17.8839	0.0526326	18.473	0.00291895	2.00514e-05	145.573	0.998659
195	0.058725	0.00147203	0.938463	1.24153e-07	8.06328e-05	0.00125924	0.0595013	0.940499	0.0564706	0.00141442	0.890842	1.20754e-07	7.74761e-05	0.00119445	0.00301146	0.0469895	0.949999	0.050001	0.0595014			18.9996	17.8702	0.0526326	18.473	0.00295465	2.02824e-05	145.676	0.99866
196	0.0594428	0.00148887	0.937729	1.2711e-07	8.15539e-05	0.00125731	0.060228	0.939772	0.0571604	0.00143058	0.890137	1.23626e-07	7.83596e-05	0.00119259	0.00304821	0.0469528	0.949999	0.050001	0.0602282			18.9996	17.8564	0.0526327	18.4729	0.00299075	2.05156e-05	145.78	0.998661
197	0.0601689	0.00150588	0.936987	1.30133e-07	8.24839e-05	0.00125536	0.0609631	0.939037	0.0578581	0.00144689	0.889424	1.26563e-07	7.92517e-05	0.00119071	0.00308539	0.0469156	0.949999	0.050001	0.0609632			18.9996	17.8425	0.0526327	18.4729	0.00302727	2.07511e-05	145.885	0.998662
198	0.0609033	0.00152305	0.936237	1.33225e-07	8.34229e-05	0.00125338	0.0617066	0.938293	0.0585637	0.00146337	0.888703	1.29566e-07	8.01524e-05	0.00118882	0.00312299	0.046878	0.949999	0.050001	0.0617067			18.9996	17.8283	0.0526327	18.4729	0.0030642	2.09889e-05	145.991	0.998663
199	0.0616461	0.00154039	0.935478	1.36386e-07	8.4371e-05	0.00125139	0.0624585	0.937542	0.0592774	0.00148	0.887973	1.32637e-07	8.10617e-05	0.0011869	0.00316101	0.04684	0.949999	0.050001	0.0624586			18.9996	17.8141	0.0526327	18.4729	0.00310156	2.12291e-05	146.099	0.998664
200	0.0623973	0.00155789	0.93471	1.39618e-07	8.53282e-05	0.00124937	0.063219	0.936781	0.0599992	0.00149679	0.887236	1.35776e-07	8.19798e-05	0.00118497	0.00319947	0.0468015	0.949999	0.050001	0.0632191			18.9996	17.7996	0.0526327	18.4729	0.00313934	2.14717e-05	146.209	0.998665
201	0.0631572	0.00157557	0.933934	1.42923e-07	8.62946e-05	0.00124733	0.0639881	0.936012	0.0607293	0.00151374	0.88649	1.38986e-07	8.29066e-05	0.00118301	0.00323837	0.0467627	0.949999	0.050001	0.0639882			18.9996	17.785	0.0526327	18.4729	0.00317755	2.17166e-05	146.319	0.998666
202	0.0639256	0.00159342	0.933148	1.46301e-07	8.72702e-05	0.00124528	0.064766	0.935234	0.0614676	0.00153086	0.885736	1.42267e-07	8.38422e-05	0.00118103	0.0032777	0.0467233	0.949999	0.050001	0.0647661			18.9996	17.7703	0.0526327	18.4729	0.0032162	2.19638e-05	146.431	0.998667
203	0.0647028	0.00161143	0.932354	1.49755e-07	8.8255e-05	0.00124319	0.0655526	0.934447	0.0622142	0.00154813	0.884973	1.45622e-07	8.47866e-05	0.00117904	0.00331748	0.0466836	0.949999	0.0500011	0.0655528			18.9996	17.7553	0.0526327	18.4729	0.00325528	2.22135e-05	146.545	0.998668
204	0.0654887	0.00162962	0.931551	1.53286e-07	8.92492e-05	0.00124109	0.0663482	0.933652	0.0629694	0.00156557	0.884201	1.49051e-07	8.574e-05	0.00117702	0.00335771	0.0466434	0.949999	0.0500011	0.0663483			18.9996	17.7402	0.0526328	18.4729	0.00329481	2.24656e-05	146.66	0.99867
205	0.0662836	0.00164797	0.930739	1.56896e-07	9.02527e-05	0.00123897	0.0671528	0.932847	0.063733	0.00158318	0.883421	1.52556e-07	8.67022e-05	0.00117498	0.00339839	0.0466027	0.949999	0.0500011	0.0671529			18.9996	17.7249	0.0526328	18.4729	0.00333478	2.27201e-05	146.777	0.998671
206	0.0670874	0.0016665	0.929918	1.60586e-07	9.12656e-05	0.00123682	0.0679664	0.932034	0.0645052	0.00160095	0.882632	1.56139e-07	8.76734e-05	0.00117292	0.00343953	0.0465616	0.949999	0.0500011	0.0679665			18.9996	17.7095	0.0526328	18.4729	0.0033752	2.2977e-05	146.895	0.998672
207	0.0679003	0.00168521	0.929087	1.64357e-07	9.22879e-05	0.00123465	0.0687891	0.931211	0.0652862	0.00161888	0.881834	1.59801e-07	8.86536e-05	0.00117084	0.00348113	0.04652	0.949999	0.0500011	0.0687892			18.9996	17.6939	0.0526328	18.4729	0.00341608	2.32363e-05	147.015	0.998673
208	0.0687224	0.00170409	0.928248	1.68212e-07	9.33197e-05	0.00123246	0.0696211	0.930379	0.0660759	0.00163698	0.881027	1.63544e-07	8.96428e-05	0.00116873	0.0035232	0.0464779	0.949999	0.0500011	0.0696212			18.9996	17.6781	0.0526328	18.4728	0.00345742	2.34981e-05	147.136	0.998674
209	0.0695536	0.00172314	0.927398	1.72152e-07	9.4361e-05	0.00123025	0.0704624	0.929538	0.0668744	0.00165525	0.880212	1.67369e-07	9.06411e-05	0.00116661	0.00356574	0.0464354	0.949999	0.0500011	0.0704626			18.9996	17.6621	0.0526328	18.4728	0.00349922	2.37624e-05	147.259	0.998675
210	0.0703942	0.00174237	0.92654	1.76178e-07	9.54118e-05	0.00122801	0.0713131	0.928687	0.0676819	0.00167368	0.879387	1.71278e-07	9.16485e-05	0.00116446	0.00360875	0.0463924	0.949999	0.0500011	0.0713133			18.9995	17.6459	0.0526328	18.4728	0.00354149	2.40291e-05	147.383	0.998676
211	0.0712442	0.00176177	0.925672	1.80293e-07	9.64723e-05	0.00122575	0.0721734	0.927827	0.0684984	0.00169228	0.878553	1.75272e-07	9.26651e-05	0.00116229	0.00365224	0.0463489	0.949999	0.0500011	0.0721735			18.9995	17.6296	0.0526329	18.4728	0.00358423	2.42984e-05	147.509	0.998678
212	0.0721037	0.00178135	0.924794	1.84497e-07	9.75423e-05	0.00122347	0.0730432	0.926957	0.069324	0.00171105	0.87771	1.79354e-07	9.36908e-05	0.0011601	0.00369622	0.0463049	0.949999	0.0500012	0.0730433			18.9995	17.6131	0.0526329	18.4728	0.00362745	2.45701e-05	147.637	0.998679
213	0.0729727	0.00180111	0.923906	1.88794e-07	9.8622e-05	0.00122116	0.0739226	0.926077	0.0701587	0.00173	0.876857	1.83525e-07	9.47257e-05	0.00115789	0.00374068	0.0462605	0.949999	0.0500012	0.0739227			18.9995	17.5964	0.0526329	18.4728	0.00367115	2.48443e-05	147.766	0.99868
214	0.0738514	0.00182105	0.923009	1.93184e-07	9.97114e-05	0.00121883	0.0748118	0.925188	0.0710028	0.00174911	0.875995	1.87786e-07	9.57698e-05	0.00115565	0.00378563	0.0462156	0.949999	0.0500012	0.074812			18.9995	17.5795	0.0526329	18.4728	0.00371533	2.5121e-05	147.897	0.998681
215	0.0747398	0.00184117	0.922102	1.9767e-07	0.00010081	0.00121648	0.0757109	0.924289	0.0718561	0.00176839	0.875124	1.9214e-07	9.68232e-05	0.0011534	0.00383109	0.0461701	0.949999	0.0500012	0.075711			18.9995	17.5624	0.0526329	18.4728	0.00376001	2.54003e-05	148.03	0.998683
216	0.0756381	0.00186146	0.921184	2.02253e-07	0.000101919	0.0012141	0.0766199	0.92338	0.0727189	0.00178784	0.874243	1.96588e-07	9.78859e-05	0.00115111	0.00387704	0.0461242	0.949999	0.0500012	0.07662			18.9995	17.5452	0.0526329	18.4728	0.00380517	2.56821e-05	148.165	0.998684
217	0.0765463	0.00188194	0.920257	2.06935e-07	0.000103038	0.0012117	0.0775389	0.922461	0.0735912	0.00180746	0.873352	2.01132e-07	9.8958e-05	0.00114881	0.0039235	0.0460777	0.949999	0.0500012	0.077539			18.9995	17.5277	0.0526329	18.4728	0.00385084	2.59664e-05	148.301	0.998685
218	0.0774646	0.00190259	0.919319	2.11718e-07	0.000104166	0.00120928	0.078468	0.921532	0.0744732	0.00182726	0.872452	2.05773e-07	0.000100039	0.00114649	0.00397047	0.0460308	0.949999	0.0500012	0.0784682			18.9995	17.5101	0.052633	18.4728	0.00389701	2.62533e-05	148.439	0.998686
219	0.0783929	0.00192343	0.918371	2.16604e-07	0.000105305	0.00120683	0.0794073	0.920593	0.0753647	0.00184723	0.871541	2.10515e-07	0.00010113	0.00114414	0.00401795	0.0459833	0.949999	0.0500013	0.0794075			18.9995	17.4922	0.052633	18.4727	0.00394369	2.65428e-05	148.579	0.998688
220	0.0793314	0.00194445	0.917413	2.21595e-07	0.000106453	0.00120436	0.0803569	0.919643	0.0762661	0.00186737	0.870621	2.15357e-07	0.00010223	0.00114176	0.00406595	0.0459353	0.949999	0.0500013	0.0803571			18.9995	17.4742	0.052633	18.4727	0.00399088	2.68348e-05	148.72	0.998689
221	0.0802802	0.00196565	0.916444	2.26692e-07	0.000107611	0.00120186	0.0813169	0.918683	0.0771773	0.00188768	0.869691	2.20304e-07	0.00010334	0.00113937	0.00411448	0.0458868	0.949999	0.0500013	0.0813171			18.9995	17.456	0.052633	18.4727	0.00403858	2.71294e-05	148.864	0.99869
222	0.0812394	0.00198704	0.915465	2.31899e-07	0.000108779	0.00119934	0.0822874	0.917713	0.0780985	0.00190817	0.86875	2.25355e-07	0.000104459	0.00113695	0.00416353	0.0458378	0.949999	0.0500013	0.0822875			18.9995	17.4375	0.052633	18.4727	0.00408681	2.74266e-05	149.009	0.998692
223	0.082209	0.0020086	0.914475	2.37216e-07	0.000109957	0.00119679	0.0832684	0.916732	0.0790296	0.00192883	0.8678	2.30514e-07	0.000105587	0.0011345	0.00421311	0.0457882	0.949999	0.0500013	0.0832685			18.9995	17.4189	0.052633	18.4727	0.00413556	2.77263e-05	149.156	0.998693
224	0.0831892	0.00203035	0.913475	2.42646e-07	0.000111144	0.00119422	0.0842601	0.91574	0.0799709	0.00194967	0.866839	2.35782e-07	0.000106725	0.00113204	0.00426324	0.0457381	0.949999	0.0500013	0.0842602			18.9995	17.4001	0.052633	18.4727	0.00418484	2.80287e-05	149.305	0.998694
225	0.08418	0.00205229	0.912463	2.48192e-07	0.000112342	0.00119162	0.0852625	0.914738	0.0809224	0.00197068	0.865868	2.41161e-07	0.000107872	0.00112955	0.0043139	0.0456874	0.949999	0.0500013	0.0852626			18.9995	17.3811	0.0526331	18.4727	0.00423466	2.83337e-05	149.457	0.998696
226	0.0851816	0.0020744	0.911441	2.53854e-07	0.00011355	0.001189	0.0862757	0.913724	0.0818842	0.00199187	0.864886	2.46653e-07	0.000109029	0.00112703	0.00436511	0.0456362	0.949999	0.0500014	0.0862758			18.9995	17.3618	0.0526331	18.4727	0.00428501	2.86413e-05	149.61	0.998697
227	0.086194	0.0020967	0.910408	2.59635e-07	0.000114767	0.00118635	0.0872998	0.9127	0.0828563	0.00201323	0.863894	2.52261e-07	0.000110195	0.00112449	0.00441687	0.0455845	0.949999	0.0500014	0.0873			18.9995	17.3424	0.0526331	18.4727	0.00433591	2.89515e-05	149.765	0.998699
228	0.0872173	0.00211919	0.909364	2.65538e-07	0.000115995	0.00118368	0.088335	0.911665	0.0838389	0.00203476	0.862891	2.57986e-07	0.000111371	0.00112193	0.00446919	0.0455322	0.949999	0.0500014	0.0883351			18.9994	17.3227	0.0526331	18.4727	0.00438735	2.92643e-05	149.922	0.9987
229	0.0882516	0.00214186	0.908308	2.71564e-07	0.000117233	0.00118098	0.0893813	0.910619	0.084832	0.00205648	0.861878	2.6383e-07	0.000112556	0.00111934	0.00452206	0.0454793	0.949999	0.0500014	0.0893814			18.9994	17.3028	0.0526331	18.4726	0.00443935	2.95797e-05	150.081	0.998702
230	0.089297	0.00216471	0.907241	2.77716e-07	0.00011848	0.00117825	0.0904387	0.909561	0.0858358	0.00207836	0.860854	2.69796e-07	0.000113751	0.00111673	0.0045755	0.0454259	0.949999	0.0500014	0.0904389			18.9994	17.2828	0.0526331	18.4726	0.00449191	2.98978e-05	150.242	0.998703
231	0.0903536	0.00218775	0.906163	2.83996e-07	0.000119738	0.0011755	0.0915075	0.908493	0.0868502	0.00210043	0.859819	2.75886e-07	0.000114955	0.00111409	0.00462951	0.0453719	0.949999	0.0500014	0.0915076			18.9994	17.2625	0.0526332	18.4726	0.00454503	3.02185e-05	150.406	0.998704
232	0.0914214	0.00221098	0.905074	2.90407e-07	0.000121006	0.00117273	0.0925876	0.907412	0.0878755	0.00212267	0.858773	2.82101e-07	0.000116169	0.00111143	0.00468409	0.0453174	0.949999	0.0500014	0.0925877			18.9994	17.242	0.0526332	18.4726	0.00459871	3.05418e-05	150.571	0.998706
233	0.0925007	0.00223439	0.903972	2.96949e-07	0.000122283	0.00116992	0.0936791	0.906321	0.0889117	0.00214508	0.857715	2.88445e-07	0.000117392	0.00110874	0.00473925	0.0452622	0.949999	0.0500015	0.0936793			18.9994	17.2212	0.0526332	18.4726	0.00465296	3.08678e-05	150.739	0.998707
234	0.0935914	0.00225798	0.90286	3.03627e-07	0.000123571	0.0011671	0.0947823	0.905218	0.0899588	0.00216767	0.856647	2.94919e-07	0.000118625	0.00110603	0.00479499	0.0452065	0.949999	0.0500015	0.0947824			18.9994	17.2003	0.0526332	18.4726	0.00470779	3.11964e-05	150.908	0.998709
235	0.0946936	0.00228176	0.901735	3.10442e-07	0.000124869	0.00116424	0.0958971	0.904103	0.091017	0.00219043	0.855568	3.01526e-07	0.000119867	0.00110329	0.00485132	0.0451502	0.949999	0.0500015	0.0958972			18.9994	17.1791	0.0526332	18.4726	0.0047632	3.15276e-05	151.08	0.998711
236	0.0958075	0.00230572	0.900599	3.17396e-07	0.000126176	0.00116136	0.0970236	0.902976	0.0920863	0.00221337	0.854477	3.08267e-07	0.000121119	0.00110053	0.00490825	0.0450933	0.949998	0.0500015	0.0970238			18.9994	17.1577	0.0526332	18.4726	0.0048192	3.18615e-05	151.255	0.998712
237	0.0969331	0.00232987	0.899451	3.24492e-07	0.000127494	0.00115845	0.098162	0.901838	0.0931669	0.00223649	0.853375	3.15145e-07	0.00012238	0.00109774	0.00496576	0.0450358	0.949998	0.0500015	0.0981621			18.9994	17.1361	0.0526333	18.4726	0.00487578	3.2198e-05	151.431	0.998714
238	0.0980706	0.0023542	0.898291	3.31733e-07	0.000128822	0.00115551	0.0993122	0.900688	0.0942588	0.00225978	0.852261	3.22163e-07	0.000123651	0.00109492	0.00502388	0.0449777	0.949998	0.0500015	0.0993124			18.9994	17.1143	0.0526333	18.4725	0.00493296	3.25371e-05	151.61	0.998715
239	0.0992199	0.00237872	0.897118	3.3912e-07	0.000130159	0.00115255	0.100475	0.899525	0.0953621	0.00228325	0.851136	3.29323e-07	0.000124931	0.00109208	0.0050826	0.0449189	0.949998	0.0500016	0.100475			18.9994	17.0922	0.0526333	18.4725	0.00499073	3.28789e-05	151.791	0.998717
240	0.100381	0.00240342	0.895934	3.46656e-07	0.000131507	0.00114956	0.101649	0.898351	0.0964769	0.00230689	0.849999	3.36626e-07	0.000126221	0.00108922	0.00514194	0.0448596	0.949998	0.0500016	0.101649			18.9994	17.0699	0.0526333	18.4725	0.00504911	3.32233e-05	151.975	0.998719
241	0.101555	0.00242831	0.894737	3.54344e-07	0.000132864	0.00114655	0.102836	0.897164	0.0976032	0.0023307	0.84885	3.44076e-07	0.00012752	0.00108633	0.00520189	0.0447997	0.949998	0.0500016	0.102836			18.9994	17.0474	0.0526333	18.4725	0.00510809	3.35704e-05	152.161	0.99872
242	0.10274	0.00245337	0.893528	3.62186e-07	0.000134231	0.0011435	0.104034	0.895966	0.0987413	0.00235469	0.84769	3.51675e-07	0.000128828	0.00108341	0.00526245	0.0447392	0.949998	0.0500016	0.104035			18.9994	17.0246	0.0526334	18.4725	0.00516769	3.392e-05	152.349	0.998722
243	0.103938	0.00247862	0.892307	3.70185e-07	0.000135609	0.00114043	0.105246	0.894754	0.0998911	0.00237885	0.846518	3.59426e-07	0.000130146	0.00108046	0.00532364	0.044678	0.949998	0.0500016	0.105246			18.9994	17.0016	0.0526334	18.4725	0.0052279	3.42723e-05	152.54	0.998724
244	0.105149	0.00250406	0.891073	3.78343e-07	0.000136996	0.00113733	0.106469	0.893531	0.101053	0.00240318	0.845333	3.6733e-07	0.000131473	0.0010775	0.00538546	0.0446162	0.949998	0.0500016	0.10647			18.9993	16.9784	0.0526334	18.4725	0.00528873	3.46272e-05	152.733	0.998725
245	0.106371	0.00252967	0.889826	3.86663e-07	0.000138392	0.00113421	0.107706	0.892294	0.102226	0.00242769	0.844137	3.7539e-07	0.000132809	0.0010745	0.00544791	0.0445537	0.949998	0.0500017	0.107706			18.9993	16.9549	0.0526334	18.4725	0.00535019	3.49848e-05	152.929	0.998727
246	0.107607	0.00255546	0.888567	3.95148e-07	0.000139799	0.00113105	0.108955	0.891045	0.103412	0.00245236	0.842928	3.83609e-07	0.000134154	0.00107148	0.005511	0.0444907	0.949998	0.0500017	0.108955			18.9993	16.9312	0.0526334	18.4725	0.00541228	3.53449e-05	153.128	0.998729
247	0.108855	0.00258144	0.887294	4.03799e-07	0.000141215	0.00112787	0.110216	0.889784	0.104609	0.00247721	0.841707	3.91988e-07	0.000135509	0.00106843	0.00557473	0.044427	0.949998	0.0500017	0.110216			18.9993	16.9072	0.0526334	18.4724	0.005475	3.57077e-05	153.329	0.998731
248	0.110115	0.0026076	0.886009	4.1262e-07	0.000142641	0.00112466	0.111491	0.888509	0.105819	0.00250223	0.840474	4.00532e-07	0.000136873	0.00106535	0.0056391	0.0443626	0.949998	0.0500017	0.111491			18.9993	16.883	0.0526335	18.4724	0.00553836	3.6073e-05	153.532	0.998732
249	0.111389	0.00263393	0.884711	4.21613e-07	0.000144077	0.00112143	0.112778	0.887222	0.107041	0.00252742	0.839229	4.09242e-07	0.000138246	0.00106225	0.00570413	0.0442976	0.949998	0.0500017	0.112778			18.9993	16.8585	0.0526335	18.4724	0.00560237	3.64409e-05	153.738	0.998734
250	0.112675	0.00266044	0.8834	4.30782e-07	0.000145523	0.00111816	0.114079	0.885921	0.108276	0.00255277	0.837971	4.1812e-07	0.000139628	0.00105912	0.0057698	0.0442319	0.949998	0.0500017	0.114079			18.9993	16.8339	0.0526335	18.4724	0.00566702	3.68114e-05	153.947	0.998736
251	0.113975	0.00268714	0.882076	4.40127e-07	0.000146977	0.00111487	0.115392	0.884608	0.109523	0.0025783	0.8367	4.2717e-07	0.000141019	0.00105597	0.00583614	0.0441656	0.949998	0.0500018	0.115392			18.9993	16.8089	0.0526335	18.4724	0.00573233	3.71845e-05	154.159	0.998738
252	0.115287	0.002714	0.880738	4.49653e-07	0.000148442	0.00111154	0.116719	0.883281	0.110782	0.00260399	0.835417	4.36394e-07	0.00014242	0.00105278	0.00590314	0.0440986	0.949998	0.0500018	0.116719			18.9993	16.7837	0.0526335	18.4724	0.00579829	3.75601e-05	154.374	0.99874
253	0.116613	0.00274105	0.879387	4.59363e-07	0.000149916	0.00110819	0.118059	0.881941	0.112054	0.00262984	0.83412	4.45794e-07	0.000143829	0.00104957	0.00597081	0.044031	0.949998	0.0500018	0.118059			18.9993	16.7583	0.0526336	18.4724	0.00586491	3.79383e-05	154.591	0.998741
254	0.117952	0.00276826	0.878023	4.69257e-07	0.000151399	0.00110482	0.119412	0.880588	0.113339	0.00265587	0.832812	4.55373e-07	0.000145247	0.00104634	0.00603915	0.0439627	0.949998	0.0500018	0.119412			18.9993	16.7326	0.0526336	18.4724	0.0059322	3.8319e-05	154.811	0.998743
255	0.119304	0.00279565	0.876645	4.79341e-07	0.000152891	0.00110141	0.120779	0.879221	0.114636	0.00268205	0.83149	4.65133e-07	0.000146673	0.00104307	0.00610817	0.0438937	0.949998	0.0500018	0.120779			18.9993	16.7066	0.0526336	18.4724	0.00600015	3.87022e-05	155.034	0.998745
256	0.12067	0.00282322	0.875254	4.89615e-07	0.000154393	0.00109798	0.122159	0.877841	0.115946	0.0027084	0.830155	4.75078e-07	0.000148109	0.00103978	0.00617787	0.043824	0.949998	0.0500018	0.122159			18.9993	16.6804	0.0526336	18.4723	0.00606878	3.90879e-05	155.26	0.998747
257	0.122049	0.00285095	0.873849	5.00084e-07	0.000155904	0.00109451	0.123553	0.876447	0.11727	0.00273491	0.828807	4.8521e-07	0.000149553	0.00103647	0.00624825	0.0437536	0.949998	0.0500019	0.123553			18.9993	16.6539	0.0526336	18.4723	0.00613809	3.94761e-05	155.489	0.998749
258	0.123442	0.00287885	0.87243	5.10749e-07	0.000157424	0.00109102	0.12496	0.87504	0.118606	0.00276158	0.827446	4.95532e-07	0.000151005	0.00103312	0.00631933	0.0436826	0.949998	0.0500019	0.124961			18.9992	16.6272	0.0526337	18.4723	0.00620808	3.98668e-05	155.721	0.998751
259	0.124848	0.00290693	0.870998	5.21613e-07	0.000158953	0.0010875	0.126382	0.873618	0.119955	0.0027884	0.826072	5.06045e-07	0.000152467	0.00102975	0.00639109	0.0436108	0.949998	0.0500019	0.126382			18.9992	16.6002	0.0526337	18.4723	0.00627876	4.026e-05	155.955	0.998753
260	0.126269	0.00293517	0.869551	5.32681e-07	0.000160491	0.00108395	0.127817	0.872183	0.121318	0.00281539	0.824684	5.16754e-07	0.000153936	0.00102635	0.00646355	0.0435384	0.949998	0.0500019	0.127817			18.9992	16.573	0.0526337	18.4723	0.00635013	4.06555e-05	156.193	0.998755
261	0.127703	0.00296357	0.868091	5.43953e-07	0.000162038	0.00108037	0.129266	0.870734	0.122693	0.00284253	0.823283	5.2766e-07	0.000155414	0.00102292	0.00653672	0.0434652	0.949998	0.0500019	0.129266			18.9992	16.5454	0.0526337	18.4723	0.00642219	4.10536e-05	156.434	0.998757
262	0.129151	0.00299214	0.866616	5.55433e-07	0.000163594	0.00107677	0.130729	0.869271	0.124082	0.00286982	0.821869	5.38766e-07	0.0001569	0.00101947	0.00661059	0.0433914	0.949998	0.050002	0.130729			18.9992	16.5177	0.0526337	18.4723	0.00649495	4.1454e-05	156.679	0.998759
263	0.130613	0.00302087	0.865127	5.67123e-07	0.000165159	0.00107313	0.132207	0.867793	0.125485	0.00289727	0.820441	5.50075e-07	0.000158395	0.00101599	0.00668516	0.0433168	0.949998	0.050002	0.132207			18.9992	16.4896	0.0526338	18.4723	0.00656842	4.18568e-05	156.926	0.998761
264	0.132089	0.00304976	0.863624	5.79027e-07	0.000166732	0.00106947	0.133698	0.866302	0.1269	0.00292486	0.819	5.61589e-07	0.000159897	0.00101248	0.00676046	0.0432415	0.949998	0.050002	0.133698			18.9992	16.4613	0.0526338	18.4722	0.00664259	4.22619e-05	157.177	0.998763
265	0.13358	0.00307881	0.862107	5.91148e-07	0.000168313	0.00106577	0.135204	0.864796	0.12833	0.00295261	0.817545	5.73312e-07	0.000161407	0.00100895	0.00683646	0.0431656	0.949998	0.050002	0.135204			18.9992	16.4327	0.0526338	18.4722	0.00671747	4.26694e-05	157.431	0.998765
266	0.135084	0.00310802	0.860575	6.03488e-07	0.000169903	0.00106205	0.136724	0.863276	0.129773	0.0029805	0.816076	5.85245e-07	0.000162926	0.00100538	0.00691319	0.0430888	0.949998	0.050002	0.136724			18.9992	16.4038	0.0526338	18.4722	0.00679307	4.30792e-05	157.688	0.998767
267	0.136603	0.00313738	0.859029	6.16049e-07	0.000171501	0.0010583	0.138258	0.861742	0.13123	0.00300854	0.814593	5.97392e-07	0.000164452	0.00100179	0.00699065	0.0430114	0.949998	0.0500021	0.138258			18.9992	16.3747	0.0526339	18.4722	0.00686939	4.34913e-05	157.948	0.99877
268	0.138137	0.00316689	0.857468	6.28835e-07	0.000173107	0.00105452	0.139807	0.860193	0.1327	0.00303672	0.813096	6.09755e-07	0.000165985	0.000998176	0.00706883	0.0429332	0.949998	0.0500021	0.139807			18.9992	16.3453	0.0526339	18.4722	0.00694643	4.39057e-05	158.212	0.998772
269	0.139685	0.00319656	0.855893	6.41849e-07	0.000174722	0.00105071	0.141371	0.858629	0.134185	0.00306505	0.811586	6.22337e-07	0.000167526	0.000994531	0.00714775	0.0428543	0.949998	0.0500021	0.141371			18.9992	16.3156	0.0526339	18.4722	0.00702419	4.43223e-05	158.48	0.998774
270	0.141247	0.00322637	0.854303	6.55093e-07	0.000176344	0.00104688	0.142949	0.857051	0.135683	0.00309351	0.810061	6.3514e-07	0.000169075	0.000990859	0.0072274	0.0427747	0.949998	0.0500021	0.142949			18.9992	16.2856	0.0526339	18.4722	0.00710269	4.47411e-05	158.751	0.998776
271	0.142824	0.00325633	0.852698	6.6857e-07	0.000177974	0.00104301	0.144542	0.855458	0.137195	0.00312211	0.808522	6.48168e-07	0.000170631	0.000987159	0.00730779	0.0426943	0.949998	0.0500021	0.144542			18.9991	16.2554	0.0526339	18.4722	0.00718192	4.51621e-05	159.025	0.998778
272	0.144416	0.00328644	0.851078	6.82283e-07	0.000179612	0.00103912	0.14615	0.85385	0.138721	0.00315084	0.806969	6.61422e-07	0.000172194	0.000983432	0.00738893	0.0426132	0.949998	0.0500022	0.14615			18.9991	16.2248	0.052634	18.4721	0.00726189	4.55852e-05	159.303	0.998781
273	0.146023	0.00331668	0.849443	6.96235e-07	0.000181257	0.00103519	0.147772	0.852228	0.140262	0.00317971	0.805402	6.74905e-07	0.000173764	0.000979678	0.00747081	0.0425314	0.949998	0.0500022	0.147772			18.9991	16.194	0.052634	18.4721	0.0073426	4.60105e-05	159.585	0.998783
274	0.147644	0.00334707	0.847794	7.10428e-07	0.00018291	0.00103124	0.14941	0.85059	0.141816	0.0032087	0.803821	6.8862e-07	0.000175341	0.000975897	0.00755345	0.0424487	0.949998	0.0500022	0.14941			18.9991	16.1629	0.052634	18.4721	0.00742405	4.64379e-05	159.871	0.998785
275	0.149281	0.00337759	0.846129	7.24865e-07	0.00018457	0.00102726	0.151062	0.848938	0.143385	0.00323782	0.802225	7.0257e-07	0.000176924	0.000972089	0.00763683	0.0423654	0.949998	0.0500022	0.151062			18.9991	16.1315	0.052634	18.4721	0.00750625	4.68673e-05	160.16	0.998787
276	0.150932	0.00340824	0.844449	7.39549e-07	0.000186237	0.00102325	0.15273	0.84727	0.144968	0.00326707	0.800615	7.16756e-07	0.000178515	0.000968253	0.00772098	0.0422813	0.949998	0.0500022	0.15273			18.9991	16.0999	0.0526341	18.4721	0.00758921	4.72987e-05	160.453	0.99879
277	0.152599	0.00343903	0.842755	7.54482e-07	0.000187911	0.00101922	0.154413	0.845587	0.146566	0.00329644	0.79899	7.31182e-07	0.000180111	0.00096439	0.00780588	0.0421964	0.949998	0.0500023	0.154413			18.9991	16.0679	0.0526341	18.4721	0.00767292	4.77321e-05	160.75	0.998792
278	0.15428	0.00346995	0.841044	7.69667e-07	0.000189591	0.00101515	0.156111	0.843889	0.148178	0.00332593	0.797351	7.45851e-07	0.000181714	0.000960501	0.00789155	0.0421107	0.949998	0.0500023	0.156111			18.9991	16.0357	0.0526341	18.4721	0.00775738	4.81675e-05	161.05	0.998794
279	0.155977	0.00350099	0.839319	7.85108e-07	0.000191279	0.00101106	0.157824	0.842176	0.149804	0.00335553	0.795697	7.60763e-07	0.000183323	0.000956584	0.00797798	0.0420243	0.949998	0.0500023	0.157824			18.9991	16.0031	0.0526341	18.4721	0.00784261	4.86048e-05	161.355	0.998797
280	0.157689	0.00353215	0.837578	8.00805e-07	0.000192972	0.00100693	0.159552	0.840448	0.151445	0.00338525	0.794029	7.75923e-07	0.000184938	0.000952641	0.00806518	0.0419371	0.949998	0.0500023	0.159552			18.9991	15.9703	0.0526341	18.472	0.00792861	4.90439e-05	161.663	0.998799
281	0.159416	0.00356343	0.835822	8.16763e-07	0.000194673	0.00100278	0.161296	0.838704	0.153101	0.00341508	0.792346	7.91332e-07	0.000186559	0.000948671	0.00815316	0.0418492	0.949998	0.0500023	0.161296			18.9991	15.9372	0.0526342	18.472	0.00801537	4.94849e-05	161.976	0.998802
282	0.161159	0.00359483	0.83405	8.32983e-07	0.000196379	0.000998603	0.163056	0.836944	0.154771	0.00344502	0.790648	8.06993e-07	0.000188186	0.000944674	0.00824191	0.0417605	0.949998	0.0500024	0.163056			18.9991	15.9038	0.0526342	18.472	0.0081029	4.99277e-05	162.293	0.998804
283	0.162917	0.00362634	0.832263	8.49469e-07	0.000198091	0.000994396	0.16483	0.83517	0.156456	0.00347506	0.788935	8.22909e-07	0.000189818	0.000940651	0.00833144	0.0416709	0.949998	0.0500024	0.164831			18.999	15.8701	0.0526342	18.472	0.0081912	5.03722e-05	162.614	0.998807
284	0.164691	0.00365796	0.83046	8.66222e-07	0.000199809	0.000990161	0.166621	0.833379	0.158156	0.0035052	0.787207	8.39081e-07	0.000191455	0.000936601	0.00842174	0.0415807	0.949998	0.0500024	0.166621			18.999	15.8361	0.0526342	18.472	0.00828029	5.08184e-05	162.939	0.998809
285	0.166481	0.00368969	0.828641	8.83245e-07	0.000201532	0.000985898	0.168427	0.831573	0.159871	0.00353544	0.785465	8.55511e-07	0.000193097	0.000932525	0.00851284	0.0414896	0.949998	0.0500024	0.168427			18.999	15.8018	0.0526343	18.472	0.00837015	5.12663e-05	163.268	0.998812
286	0.168285	0.00372152	0.826807	9.0054e-07	0.000203261	0.000981607	0.170249	0.829751	0.1616	0.00356577	0.783707	8.72203e-07	0.000194745	0.000928422	0.00860472	0.0413977	0.949998	0.0500024	0.170249			18.999	15.7672	0.0526343	18.472	0.00846079	5.17158e-05	163.602	0.998814
287	0.170106	0.00375345	0.824957	9.18111e-07	0.000204995	0.000977289	0.172086	0.827914	0.163345	0.00359619	0.781935	8.89158e-07	0.000196397	0.000924294	0.00869738	0.0413051	0.949998	0.0500025	0.172086			18.999	15.7323	0.0526343	18.472	0.00855222	5.21668e-05	163.94	0.998817
288	0.171942	0.00378547	0.823092	9.35958e-07	0.000206734	0.000972943	0.173939	0.826061	0.165104	0.0036267	0.780148	9.06379e-07	0.000198053	0.000920139	0.00879084	0.0412116	0.949998	0.0500025	0.173939			18.999	15.6971	0.0526343	18.4719	0.00864443	5.26194e-05	164.282	0.998819
289	0.173794	0.00381759	0.82121	9.54085e-07	0.000208478	0.00096857	0.175808	0.824192	0.166879	0.0036573	0.778345	9.23867e-07	0.000199714	0.000915958	0.00888509	0.0411174	0.949997	0.0500025	0.175808			18.999	15.6616	0.0526344	18.4719	0.00873743	5.30735e-05	164.629	0.998822
290	0.175662	0.0038498	0.819313	9.72494e-07	0.000210226	0.000964169	0.177693	0.822307	0.168668	0.00368797	0.776527	9.41625e-07	0.000201379	0.000911752	0.00898014	0.0410224	0.949997	0.0500025	0.177693			18.999	15.6258	0.0526344	18.4719	0.00883123	5.35289e-05	164.981	0.998825
291	0.177546	0.00388208	0.817399	9.91186e-07	0.000211978	0.000959742	0.179594	0.820406	0.170473	0.00371872	0.774694	9.59654e-07	0.000203047	0.00090752	0.00907598	0.0409266	0.949997	0.0500025	0.179594			18.999	15.5897	0.0526344	18.4719	0.00892582	5.39857e-05	165.337	0.998827
292	0.179445	0.00391445	0.81547	1.01016e-06	0.000213735	0.000955287	0.18151	0.81849	0.172293	0.00374954	0.772846	9.77957e-07	0.00020472	0.000903263	0.00917263	0.0408299	0.949997	0.0500026	0.181511			18.999	15.5533	0.0526344	18.4719	0.0090212	5.44439e-05	165.697	0.99883
293	0.181361	0.00394689	0.813525	1.02943e-06	0.000215495	0.000950806	0.183443	0.816557	0.174127	0.00378043	0.770983	9.96536e-07	0.000206396	0.00089898	0.00927007	0.0407325	0.949997	0.0500026	0.183443			18.999	15.5166	0.0526345	18.4719	0.00911739	5.49032e-05	166.063	0.998833
294	0.183293	0.00397941	0.811563	1.04899e-06	0.000217259	0.000946298	0.185392	0.814608	0.175978	0.00381138	0.769105	1.01539e-06	0.000208075	0.000894673	0.00936832	0.0406343	0.949997	0.0500026	0.185392			18.999	15.4796	0.0526345	18.4719	0.00921437	5.53638e-05	166.433	0.998835
295	0.18524	0.00401199	0.809586	1.06884e-06	0.000219027	0.000941763	0.187357	0.812643	0.177843	0.00384239	0.767211	1.03453e-06	0.000209757	0.00089034	0.00946737	0.0405353	0.949997	0.0500026	0.187357			18.9989	15.4423	0.0526345	18.4719	0.00931216	5.58255e-05	166.808	0.998838
296	0.187204	0.00404463	0.807593	1.08898e-06	0.000220797	0.000937203	0.189337	0.810663	0.179724	0.00387346	0.765302	1.05394e-06	0.000211442	0.000885983	0.00956722	0.0404354	0.949997	0.0500027	0.189338			18.9989	15.4046	0.0526345	18.4719	0.00941075	5.62883e-05	167.188	0.998841
297	0.189183	0.00407734	0.805583	1.10942e-06	0.000222571	0.000932616	0.191334	0.808666	0.18162	0.00390458	0.763377	1.07364e-06	0.000213129	0.000881601	0.00966789	0.0403348	0.949997	0.0500027	0.191335			18.9989	15.3667	0.0526345	18.4718	0.00951014	5.67521e-05	167.573	0.998844
298	0.191179	0.00411009	0.803557	1.13015e-06	0.000224347	0.000928004	0.193347	0.806653	0.183531	0.00393574	0.761437	1.09362e-06	0.000214818	0.000877195	0.00976936	0.0402333	0.949997	0.0500027	0.193348			18.9989	15.3285	0.0526346	18.4718	0.00961034	5.72168e-05	167.963	0.998847
299	0.193191	0.0041429	0.801515	1.15119e-06	0.000226125	0.000923365	0.195377	0.804623	0.185458	0.00396695	0.759482	1.11389e-06	0.00021651	0.000872764	0.00987165	0.0401311	0.949997	0.0500027	0.195377			18.9989	15.2899	0.0526346	18.4718	0.00971135	5.76825e-05	168.359	0.998849
300	0.195219	0.00417575	0.799457	1.17252e-06	0.000227906	0.000918702	0.197422	0.802578	0.1874	0.00399819	0.757511	1.13445e-06	0.000218203	0.00086831	0.00997474	0.040028	0.949997	0.0500027	0.197422			18.9989	15.2511	0.0526346	18.4718	0.00981317	5.8149e-05	168.759	0.998852
301	0.197264	0.00420863	0.797383	1.19416e-06	0.000229688	0.000914013	0.199484	0.800516	0.189358	0.00402947	0.755525	1.15529e-06	0.000219898	0.000863832	0.0100786	0.0399241	0.949997	0.0500028	0.199484			18.9989	15.2119	0.0526346	18.4718	0.00991579	5.86162e-05	169.165	0.998855
302	0.199324	0.00424156	0.795292	1.2161e-06	0.000231472	0.0009093	0.201562	0.798438	0.19133	0.00406077	0.753524	1.17642e-06	0.000221594	0.000859331	0.0101834	0.0398194	0.949997	0.0500028	0.201562			18.9989	15.1725	0.0526347	18.4718	0.0100192	5.90842e-05	169.576	0.998858
303	0.201401	0.00427451	0.793185	1.23834e-06	0.000233258	0.000904562	0.203656	0.796344	0.193319	0.0040921	0.751507	1.19784e-06	0.000223291	0.000854806	0.0102889	0.0397139	0.949997	0.0500028	0.203656			18.9989	15.1327	0.0526347	18.4718	0.0101235	5.95527e-05	169.992	0.998861
304	0.203494	0.00430748	0.791062	1.26089e-06	0.000235044	0.000899799	0.205766	0.794234	0.195323	0.00412344	0.749475	1.21956e-06	0.000224989	0.000850259	0.0103953	0.0396076	0.949997	0.0500028	0.205767			18.9989	15.0926	0.0526347	18.4718	0.0102286	6.00219e-05	170.414	0.998864
305	0.205603	0.00434048	0.788923	1.28375e-06	0.000236831	0.000895012	0.207893	0.792107	0.197342	0.0041548	0.747427	1.24157e-06	0.000226687	0.000845689	0.0105024	0.0395004	0.949997	0.0500029	0.207893			18.9989	15.0522	0.0526347	18.4718	0.0103344	6.04915e-05	170.841	0.998867
306	0.207729	0.00437348	0.786767	1.30691e-06	0.000238618	0.000890201	0.210036	0.789964	0.199377	0.00418616	0.745363	1.26387e-06	0.000228385	0.000841096	0.0106104	0.0393925	0.949997	0.0500029	0.210036			18.9988	15.0115	0.0526348	18.4717	0.0104411	6.09615e-05	171.274	0.99887
307	0.209871	0.0044065	0.784595	1.33039e-06	0.000240406	0.000885367	0.212196	0.787804	0.201427	0.00421753	0.743285	1.28646e-06	0.000230083	0.000836481	0.0107192	0.0392837	0.949997	0.0500029	0.212196			18.9988	14.9705	0.0526348	18.4717	0.0105486	6.14319e-05	171.713	0.998873
308	0.212029	0.00443952	0.782407	1.35417e-06	0.000242193	0.000880509	0.214371	0.785629	0.203493	0.00424889	0.74119	1.30935e-06	0.00023178	0.000831845	0.0108288	0.0391741	0.949997	0.0500029	0.214371			18.9988	14.9292	0.0526348	18.4717	0.010657	6.19025e-05	172.157	0.998876
309	0.214204	0.00447253	0.780203	1.37827e-06	0.00024398	0.000875628	0.216563	0.783437	0.205574	0.00428025	0.739081	1.33254e-06	0.000233477	0.000827186	0.0109392	0.0390637	0.949997	0.0500029	0.216563			18.9988	14.8876	0.0526348	18.4717	0.0107661	6.23733e-05	172.607	0.998879
310	0.216395	0.00450554	0.777982	1.40267e-06	0.000245766	0.000870725	0.218771	0.781229	0.207671	0.00431159	0.736955	1.35602e-06	0.000235173	0.000822507	0.0110505	0.0389525	0.949997	0.050003	0.218772			18.9988	14.8456	0.0526349	18.4717	0.010876	6.28443e-05	173.064	0.998882
311	0.218602	0.00453853	0.775745	1.42739e-06	0.000247551	0.000865799	0.220996	0.779004	0.209783	0.00434292	0.734815	1.37979e-06	0.000236868	0.000817806	0.0111625	0.0388405	0.949997	0.050003	0.220996			18.9988	14.8034	0.0526349	18.4717	0.0109868	6.33152e-05	173.526	0.998885
312	0.220825	0.00457151	0.773492	1.45242e-06	0.000249335	0.000860851	0.223237	0.776763	0.211911	0.00437422	0.732659	1.40387e-06	0.00023856	0.000813085	0.0112754	0.0387276	0.949997	0.050003	0.223237			18.9988	14.7608	0.0526349	18.4717	0.0110984	6.37862e-05	173.994	0.998888
313	0.223065	0.00460445	0.771222	1.47776e-06	0.000251117	0.000855881	0.225494	0.774506	0.214054	0.00440548	0.730487	1.42824e-06	0.000240251	0.000808343	0.0113891	0.038614	0.949997	0.050003	0.225494			18.9988	14.7179	0.0526349	18.4717	0.0112108	6.4257e-05	174.468	0.998892
314	0.225321	0.00463737	0.768936	1.50341e-06	0.000252897	0.00085089	0.227767	0.772233	0.216213	0.00443672	0.7283	1.4529e-06	0.00024194	0.000803582	0.0115036	0.0384995	0.949997	0.0500031	0.227768			18.9988	14.6748	0.052635	18.4717	0.011324	6.47276e-05	174.949	0.998895
315	0.227593	0.00467024	0.766634	1.52938e-06	0.000254674	0.000845878	0.230057	0.769943	0.218387	0.00446791	0.726098	1.47787e-06	0.000243626	0.0007988	0.0116189	0.0383842	0.949997	0.0500031	0.230057			18.9988	14.6313	0.052635	18.4716	0.011438	6.51979e-05	175.436	0.998898
316	0.229882	0.00470307	0.764316	1.55565e-06	0.000256449	0.000840845	0.232363	0.767637	0.220577	0.00449905	0.723881	1.50313e-06	0.000245309	0.000793999	0.011735	0.0382681	0.949997	0.0500031	0.232363			18.9988	14.5875	0.052635	18.4716	0.0115529	6.56678e-05	175.929	0.998901
317	0.232187	0.00473586	0.761982	1.58224e-06	0.00025822	0.000835792	0.234685	0.765315	0.222781	0.00453014	0.721648	1.52868e-06	0.000246988	0.00078918	0.0118519	0.0381512	0.949997	0.0500031	0.234685			18.9988	14.5434	0.052635	18.4716	0.0116685	6.61373e-05	176.429	0.998904
318	0.234508	0.00476858	0.759632	1.60914e-06	0.000259988	0.000830718	0.237023	0.762977	0.225002	0.00456117	0.719399	1.55453e-06	0.000248664	0.000784341	0.0119696	0.0380335	0.949997	0.0500031	0.237023			18.9987	14.499	0.0526351	18.4716	0.011785	6.66063e-05	176.935	0.998908
319	0.236845	0.00480124	0.757265	1.63635e-06	0.000261753	0.000825625	0.239378	0.760622	0.227237	0.00459213	0.717136	1.58067e-06	0.000250337	0.000779485	0.0120882	0.037915	0.949997	0.0500032	0.239378			18.9987	14.4542	0.0526351	18.4716	0.0119023	6.70746e-05	177.448	0.998911
320	0.239198	0.00483384	0.754882	1.66387e-06	0.000263513	0.000820513	0.241748	0.758252	0.229488	0.00462302	0.714857	1.60711e-06	0.000252005	0.00077461	0.0122075	0.0377957	0.949997	0.0500032	0.241748			18.9987	14.4092	0.0526351	18.4716	0.0120203	6.75421e-05	177.968	0.998914
321	0.241568	0.00486635	0.752484	1.6917e-06	0.000265269	0.000815382	0.244135	0.755865	0.231755	0.00465383	0.712563	1.63384e-06	0.000253668	0.000769718	0.0123277	0.0376755	0.949997	0.0500032	0.244135			18.9987	14.3639	0.0526351	18.4716	0.0121392	6.80089e-05	178.494	0.998918
322	0.243953	0.00489879	0.750069	1.71984e-06	0.00026702	0.000810233	0.246538	0.753462	0.234036	0.00468456	0.710254	1.66086e-06	0.000255326	0.000764809	0.0124486	0.0375546	0.949997	0.0500032	0.246538			18.9987	14.3183	0.0526352	18.4716	0.0122589	6.84748e-05	179.028	0.998921
323	0.246355	0.00493113	0.747638	1.74828e-06	0.000268765	0.000805065	0.248956	0.751044	0.236333	0.00471519	0.70793	1.68818e-06	0.000256979	0.000759883	0.0125704	0.0374329	0.949997	0.0500032	0.248957			18.9987	14.2723	0.0526352	18.4716	0.0123794	6.89396e-05	179.568	0.998924
324	0.248773	0.00496338	0.745192	1.77703e-06	0.000270506	0.00079988	0.251391	0.748609	0.238645	0.00474573	0.705591	1.71578e-06	0.000258627	0.000754941	0.0126929	0.0373104	0.949997	0.0500033	0.251391			18.9987	14.2261	0.0526352	18.4716	0.0125007	6.94034e-05	180.116	0.998928
325	0.251206	0.00499552	0.74273	1.80609e-06	0.00027224	0.000794678	0.253842	0.746158	0.240972	0.00477617	0.703236	1.74367e-06	0.000260268	0.000749983	0.0128163	0.037187	0.949997	0.0500033	0.253842			18.9987	14.1795	0.0526352	18.4716	0.0126228	6.9866e-05	180.671	0.998931
326	0.253656	0.00502756	0.740251	1.83544e-06	0.000273968	0.000789459	0.256308	0.743692	0.243314	0.00480649	0.700867	1.77184e-06	0.000261904	0.00074501	0.0129404	0.0370629	0.949997	0.0500033	0.256308			18.9987	14.1327	0.0526353	18.4715	0.0127456	7.03274e-05	181.233	0.998935
327	0.256121	0.00505948	0.737757	1.8651e-06	0.000275689	0.000784223	0.258791	0.741209	0.245672	0.0048367	0.698483	1.8003e-06	0.000263532	0.000740021	0.0130653	0.036938	0.949997	0.0500033	0.258791			18.9987	14.0855	0.0526353	18.4715	0.0128693	7.07873e-05	181.802	0.998938
328	0.258603	0.00509128	0.735248	1.89506e-06	0.000277403	0.000778972	0.261289	0.738711	0.248044	0.00486678	0.696084	1.82904e-06	0.000265153	0.000735018	0.013191	0.0368123	0.949997	0.0500034	0.261289			18.9987	14.0381	0.0526353	18.4715	0.0129938	7.12458e-05	182.379	0.998942
329	0.2611	0.00512295	0.732723	1.92531e-06	0.00027911	0.000773706	0.263802	0.736198	0.250431	0.00489673	0.69367	1.85805e-06	0.000266767	0.000730001	0.0133175	0.0366859	0.949997	0.0500034	0.263803			18.9986	13.9903	0.0526353	18.4715	0.013119	7.17027e-05	182.964	0.998945
330	0.263612	0.00515447	0.730182	1.95585e-06	0.000280809	0.000768424	0.266332	0.733668	0.252833	0.00492655	0.691242	1.88735e-06	0.000268373	0.000724969	0.0134448	0.0365586	0.949997	0.0500034	0.266332			18.9986	13.9423	0.0526353	18.4715	0.0132451	7.2158e-05	183.556	0.998949
331	0.266141	0.00518586	0.727626	1.98669e-06	0.000282499	0.000763128	0.268877	0.731123	0.25525	0.00495622	0.688799	1.91692e-06	0.000269971	0.000719925	0.0135728	0.0364306	0.949997	0.0500034	0.268877			18.9986	13.8939	0.0526354	18.4715	0.0133719	7.26115e-05	184.156	0.998952
332	0.268685	0.00521709	0.725054	2.01782e-06	0.000284181	0.000757819	0.271437	0.728563	0.257681	0.00498574	0.686341	1.94676e-06	0.00027156	0.000714868	0.0137016	0.0363018	0.949997	0.0500034	0.271438			18.9986	13.8453	0.0526354	18.4715	0.0134995	7.30631e-05	184.764	0.998956
333	0.271244	0.00524817	0.722467	2.04923e-06	0.000285854	0.000752495	0.274013	0.725987	0.260127	0.0050151	0.683869	1.97687e-06	0.000273141	0.000709799	0.0138312	0.0361723	0.949997	0.0500035	0.274013			18.9986	13.7964	0.0526354	18.4715	0.0136278	7.35128e-05	185.38	0.99896
334	0.273819	0.00527908	0.719865	2.08092e-06	0.000287518	0.000747159	0.276605	0.723395	0.262588	0.0050443	0.681383	2.00725e-06	0.000274712	0.000704717	0.0139615	0.036042	0.949997	0.0500035	0.276605			18.9986	13.7472	0.0526354	18.4715	0.013757	7.39604e-05	186.004	0.998963
335	0.27641	0.00530981	0.717247	2.1129e-06	0.000289172	0.00074181	0.279211	0.720789	0.265063	0.00507333	0.678882	2.03788e-06	0.000276274	0.000699625	0.0140926	0.0359109	0.949996	0.0500035	0.279211			18.9986	13.6977	0.0526355	18.4715	0.0138869	7.44058e-05	186.637	0.998967
336	0.279015	0.00534037	0.714615	2.14515e-06	0.000290815	0.00073645	0.281833	0.718167	0.267553	0.00510218	0.676367	2.06878e-06	0.000277825	0.000694521	0.0142245	0.035779	0.949996	0.0500035	0.281833			18.9986	13.6479	0.0526355	18.4715	0.0140175	7.4849e-05	187.277	0.998971
337	0.281636	0.00537074	0.711968	2.17767e-06	0.000292448	0.000731078	0.28447	0.71553	0.270057	0.00513084	0.673838	2.09993e-06	0.000279366	0.000689407	0.0143571	0.0356465	0.949996	0.0500035	0.28447			18.9986	13.5978	0.0526355	18.4715	0.0141489	7.52898e-05	187.926	0.998974
338	0.284272	0.00540091	0.709305	2.21047e-06	0.000294071	0.000725695	0.287121	0.712879	0.272576	0.00515931	0.671294	2.13134e-06	0.000280896	0.000684284	0.0144904	0.0355131	0.949996	0.0500036	0.287122			18.9986	13.5474	0.0526355	18.4715	0.0142811	7.57281e-05	188.584	0.998978
339	0.286923	0.00543088	0.706628	2.24352e-06	0.000295681	0.000720301	0.289788	0.710212	0.275108	0.00518759	0.668737	2.16299e-06	0.000282415	0.00067915	0.0146245	0.0353791	0.949996	0.0500036	0.289788			18.9986	13.4968	0.0526356	18.4715	0.014414	7.61638e-05	189.25	0.998982
340	0.289588	0.00546064	0.703936	2.27684e-06	0.00029728	0.000714898	0.29247	0.70753	0.277655	0.00521565	0.666166	2.19489e-06	0.000283923	0.000674009	0.0147594	0.0352443	0.949996	0.0500036	0.29247			18.9986	13.4458	0.0526356	18.4715	0.0145477	7.65969e-05	189.925	0.998986
341	0.292269	0.00549018	0.70123	2.31042e-06	0.000298867	0.000709485	0.295166	0.704834	0.280215	0.0052435	0.663581	2.22702e-06	0.000285418	0.000668858	0.0148949	0.0351087	0.949996	0.0500036	0.295166			18.9985	13.3946	0.0526356	18.4715	0.0146821	7.70271e-05	190.609	0.998989
342	0.294964	0.0055195	0.698509	2.34424e-06	0.000300441	0.000704064	0.297877	0.702123	0.282789	0.00527113	0.660983	2.25939e-06	0.000286901	0.0006637	0.0150312	0.0349725	0.949996	0.0500036	0.297877			18.9985	13.3431	0.0526356	18.4714	0.0148172	7.74545e-05	191.302	0.998993
343	0.297674	0.00554858	0.695774	2.37832e-06	0.000302002	0.000698635	0.300602	0.699398	0.285378	0.00529854	0.658371	2.29199e-06	0.000288371	0.000658535	0.0151682	0.0348355	0.949996	0.0500037	0.300602			18.9985	13.2914	0.0526356	18.4714	0.0149531	7.78789e-05	192.004	0.998997
344	0.300399	0.00557743	0.693025	2.41263e-06	0.00030355	0.000693197	0.303341	0.696659	0.287979	0.00532571	0.655746	2.32482e-06	0.000289829	0.000653363	0.0153059	0.0346978	0.949996	0.0500037	0.303342			18.9985	13.2393	0.0526357	18.4714	0.0150896	7.83001e-05	192.715	0.999001
345	0.303137	0.00560603	0.690261	2.44719e-06	0.000305084	0.000687753	0.306095	0.693905	0.290595	0.00535263	0.653107	2.35786e-06	0.000291272	0.000648185	0.0154443	0.0345594	0.949996	0.0500037	0.306095			18.9985	13.187	0.0526357	18.4714	0.0152269	7.87182e-05	193.436	0.999005
346	0.30589	0.00563437	0.687484	2.48197e-06	0.000306604	0.000682303	0.308863	0.691137	0.293224	0.00537931	0.650455	2.39112e-06	0.000292702	0.000643001	0.0155834	0.0344203	0.949996	0.0500037	0.308863			18.9985	13.1344	0.0526357	18.4714	0.0153649	7.91329e-05	194.166	0.999009
347	0.308658	0.00566246	0.684693	2.51698e-06	0.000308109	0.000676846	0.311645	0.688355	0.295866	0.00540573	0.647791	2.42459e-06	0.000294118	0.000637812	0.0157232	0.0342805	0.949996	0.0500037	0.311645			18.9985	13.0816	0.0526357	18.4714	0.0155037	7.95442e-05	194.906	0.999013
348	0.311439	0.00569027	0.681887	2.55221e-06	0.000309599	0.000671384	0.314441	0.685559	0.298521	0.00543189	0.645113	2.45826e-06	0.000295519	0.000632619	0.0158637	0.03414	0.949996	0.0500038	0.314441			18.9985	13.0285	0.0526357	18.4714	0.0156431	7.9952e-05	195.656	0.999016
349	0.314234	0.0057178	0.679069	2.58766e-06	0.000311074	0.000665917	0.317251	0.682749	0.301189	0.00545778	0.642422	2.49213e-06	0.000296905	0.000627422	0.0160049	0.0339989	0.949996	0.0500038	0.317251			18.9985	12.9751	0.0526358	18.4714	0.0157832	8.03561e-05	196.415	0.99902
350	0.317043	0.00574506	0.676237	2.62331e-06	0.000312533	0.000660446	0.320074	0.679926	0.303871	0.00548339	0.639719	2.5262e-06	0.000298276	0.000622221	0.0161468	0.033857	0.949996	0.0500038	0.320074			18.9985	12.9215	0.0526358	18.4714	0.0159239	8.07565e-05	197.185	0.999024
351	0.319865	0.00577202	0.673391	2.65917e-06	0.000313976	0.000654972	0.32291	0.67709	0.306565	0.00550872	0.637004	2.56044e-06	0.00029963	0.000617017	0.0162893	0.0337146	0.949996	0.0500038	0.322911			18.9985	12.8676	0.0526358	18.4714	0.0160654	8.11531e-05	197.964	0.999028
352	0.322701	0.00579868	0.670533	2.69522e-06	0.000315402	0.000649495	0.32576	0.67424	0.309271	0.00553376	0.634276	2.59487e-06	0.000300969	0.000611812	0.0164324	0.0335714	0.949996	0.0500038	0.325761			18.9985	12.8135	0.0526358	18.4714	0.0162075	8.15456e-05	198.754	0.999032
353	0.32555	0.00582503	0.667661	2.73145e-06	0.000316811	0.000644015	0.328624	0.671376	0.311991	0.00555849	0.631536	2.62947e-06	0.000302291	0.000606604	0.0165763	0.0334276	0.949996	0.0500039	0.328624			18.9985	12.7591	0.0526358	18.4714	0.0163503	8.19341e-05	199.554	0.999036
354	0.328412	0.00585107	0.664777	2.76787e-06	0.000318202	0.000638533	0.3315	0.6685	0.314722	0.00558293	0.628783	2.66423e-06	0.000303596	0.000601396	0.0167207	0.0332831	0.949996	0.0500039	0.3315			18.9985	12.7044	0.0526359	18.4714	0.0164938	8.23185e-05	200.365	0.99904
355	0.331288	0.00587679	0.66188	2.80447e-06	0.000319576	0.000633051	0.334389	0.665611	0.317466	0.00560705	0.626019	2.69916e-06	0.000304884	0.000596187	0.0168658	0.0331381	0.949996	0.0500039	0.334389			18.9984	12.6496	0.0526359	18.4714	0.0166379	8.26985e-05	201.187	0.999045
356	0.334176	0.00590218	0.65897	2.84123e-06	0.000320932	0.000627568	0.33729	0.66271	0.320222	0.00563085	0.623243	2.73423e-06	0.000306154	0.000590978	0.0170116	0.0329923	0.949996	0.0500039	0.337291			18.9984	12.5944	0.0526359	18.4714	0.0167826	8.30742e-05	202.019	0.999049
357	0.337077	0.00592723	0.656048	2.87815e-06	0.000322269	0.000622085	0.340205	0.659795	0.32299	0.00565432	0.620456	2.76945e-06	0.000307407	0.00058577	0.0171579	0.032846	0.949996	0.0500039	0.340205			18.9984	12.5391	0.0526359	18.4714	0.0169279	8.34454e-05	202.863	0.999053
358	0.339991	0.00595194	0.653114	2.91522e-06	0.000323587	0.000616602	0.343131	0.656869	0.325769	0.00567747	0.617657	2.80481e-06	0.00030864	0.000580563	0.0173049	0.0326991	0.949996	0.0500039	0.343131			18.9984	12.4835	0.0526359	18.4714	0.0170739	8.3812e-05	203.717	0.999057
359	0.342917	0.00597631	0.650168	2.95244e-06	0.000324886	0.000611121	0.34607	0.65393	0.328561	0.00570027	0.614847	2.84029e-06	0.000309855	0.000575358	0.0174524	0.0325515	0.949996	0.050004	0.34607			18.9984	12.4277	0.052636	18.4714	0.0172205	8.41739e-05	204.583	0.999061
360	0.345855	0.00600031	0.64721	2.98979e-06	0.000326165	0.000605642	0.349021	0.650979	0.331363	0.00572273	0.612026	2.8759e-06	0.000311051	0.000570155	0.0176006	0.0324034	0.949996	0.050004	0.349021			18.9984	12.3716	0.052636	18.4714	0.0173677	8.4531e-05	205.46	0.999065
361	0.348805	0.00602395	0.64424	3.02727e-06	0.000327424	0.000600166	0.351984	0.648016	0.334177	0.00574483	0.609194	2.91162e-06	0.000312228	0.000564955	0.0177493	0.0322547	0.949996	0.050004	0.351984			18.9984	12.3153	0.052636	18.4714	0.0175156	8.48832e-05	206.349	0.999069
362	0.351767	0.00604722	0.641259	3.06487e-06	0.000328662	0.000594692	0.354958	0.645042	0.337002	0.00576658	0.606351	2.94744e-06	0.000313384	0.00055976	0.0178986	0.0321054	0.949996	0.050004	0.354958			18.9984	12.2588	0.052636	18.4714	0.0176639	8.52304e-05	207.249	0.999074
363	0.354741	0.00607011	0.638267	3.10258e-06	0.00032988	0.000589223	0.357944	0.642056	0.339838	0.00578796	0.603498	2.98336e-06	0.000314521	0.000554568	0.0180485	0.0319555	0.949996	0.050004	0.357944			18.9984	12.2021	0.052636	18.4714	0.0178129	8.55725e-05	208.162	0.999078
364	0.357726	0.00609261	0.635263	3.14039e-06	0.000331076	0.000583758	0.360941	0.639059	0.342685	0.00580896	0.600634	3.01937e-06	0.000315637	0.000549381	0.0181989	0.0318051	0.949996	0.050004	0.360941			18.9984	12.1452	0.0526361	18.4714	0.0179625	8.59094e-05	209.086	0.999082
365	0.360723	0.00611473	0.632249	3.1783e-06	0.000332251	0.000578298	0.363949	0.636051	0.345543	0.00582959	0.59776	3.05546e-06	0.000316732	0.0005442	0.0183499	0.0316541	0.949996	0.0500041	0.363949			18.9984	12.088	0.0526361	18.4714	0.0181126	8.6241e-05	210.023	0.999086
366	0.363731	0.00613644	0.629224	3.21628e-06	0.000333403	0.000572844	0.366969	0.633031	0.34841	0.00584984	0.594876	3.09161e-06	0.000317806	0.000539025	0.0185014	0.0315026	0.949996	0.0500041	0.366969			18.9984	12.0307	0.0526361	18.4714	0.0182632	8.65672e-05	210.972	0.999091
367	0.366749	0.00615775	0.626188	3.25434e-06	0.000334534	0.000567397	0.369998	0.630002	0.351288	0.00586969	0.591982	3.12783e-06	0.000318858	0.000533856	0.0186535	0.0313506	0.949996	0.0500041	0.369999			18.9984	11.9731	0.0526361	18.4714	0.0184144	8.68878e-05	211.933	0.999095
368	0.369779	0.00617865	0.623142	3.29247e-06	0.000335642	0.000561956	0.373039	0.626961	0.354176	0.00588914	0.589079	3.1641e-06	0.000319889	0.000528695	0.018806	0.0311981	0.949996	0.0500041	0.373039			18.9984	11.9154	0.0526361	18.4715	0.0185662	8.72029e-05	212.908	0.999099
369	0.372819	0.00619913	0.620086	3.33065e-06	0.000336726	0.000556523	0.37609	0.62391	0.357074	0.0059082	0.586166	3.20042e-06	0.000320897	0.000523541	0.0189591	0.031045	0.949996	0.0500041	0.37609			18.9984	11.8574	0.0526361	18.4715	0.0187184	8.75123e-05	213.895	0.999103
370	0.375869	0.00621918	0.61702	3.36887e-06	0.000337788	0.000551098	0.379151	0.620849	0.359981	0.00592684	0.583244	3.23676e-06	0.000321883	0.000518396	0.0191126	0.0308915	0.949996	0.0500041	0.379151			18.9983	11.7993	0.0526362	18.4715	0.0188712	8.78158e-05	214.895	0.999108
371	0.378929	0.0062388	0.613944	3.40714e-06	0.000338826	0.000545683	0.382221	0.617779	0.362898	0.00594507	0.580313	3.27313e-06	0.000322846	0.00051326	0.0192667	0.0307374	0.949996	0.0500041	0.382222			18.9983	11.7409	0.0526362	18.4715	0.0190244	8.81135e-05	215.908	0.999112
372	0.382	0.00625799	0.610859	3.44542e-06	0.000339839	0.000540276	0.385302	0.614698	0.365824	0.00596287	0.577374	3.30952e-06	0.000323786	0.000508134	0.0194212	0.0305829	0.949996	0.0500042	0.385302			18.9983	11.6824	0.0526362	18.4715	0.0191782	8.84053e-05	216.935	0.999116
373	0.38508	0.00627673	0.607764	3.48372e-06	0.000340829	0.00053488	0.388392	0.611608	0.368759	0.00598025	0.574425	3.34591e-06	0.000324702	0.000503018	0.0195762	0.030428	0.949996	0.0500042	0.388392			18.9983	11.6237	0.0526362	18.4715	0.0193324	8.86909e-05	217.975	0.999121
374	0.388169	0.00629503	0.604661	3.52202e-06	0.000341794	0.000529495	0.391491	0.608509	0.371703	0.0059972	0.571469	3.38229e-06	0.000325595	0.000497913	0.0197316	0.0302726	0.949996	0.0500042	0.391491			18.9983	11.5648	0.0526362	18.4715	0.0194871	8.89704e-05	219.03	0.999125
375	0.391268	0.00631287	0.601549	3.56032e-06	0.000342733	0.000524121	0.394599	0.605401	0.374656	0.00601371	0.568504	3.41866e-06	0.000326464	0.000492819	0.0198875	0.0301167	0.949996	0.0500042	0.394599			18.9983	11.5058	0.0526362	18.4715	0.0196423	8.92437e-05	220.098	0.99913
376	0.394376	0.00633025	0.598428	3.5986e-06	0.000343648	0.00051876	0.397716	0.602284	0.377616	0.00602977	0.565531	3.455e-06	0.000327309	0.000487738	0.0200438	0.0299604	0.949996	0.0500042	0.397716			18.9983	11.4466	0.0526362	18.4715	0.0197979	8.95106e-05	221.18	0.999134
377	0.397493	0.00634716	0.595299	3.63685e-06	0.000344537	0.000513411	0.400842	0.599158	0.380585	0.00604539	0.562551	3.4913e-06	0.000328129	0.000482669	0.0202005	0.0298037	0.949996	0.0500042	0.400842			18.9983	11.3872	0.0526363	18.4715	0.019954	8.97711e-05	222.276	0.999138
378	0.400618	0.0063636	0.592161	3.67507e-06	0.0003454	0.000508075	0.403976	0.596024	0.383562	0.00606056	0.559563	3.52756e-06	0.000328924	0.000477613	0.0203576	0.0296466	0.949996	0.0500042	0.403976			18.9983	11.3276	0.0526363	18.4715	0.0201104	9.00251e-05	223.387	0.999143
379	0.403752	0.00637956	0.589016	3.71323e-06	0.000346237	0.000502753	0.407118	0.592882	0.386547	0.00607526	0.556568	3.56375e-06	0.000329694	0.000472571	0.0205152	0.0294891	0.949996	0.0500042	0.407118			18.9983	11.2679	0.0526363	18.4715	0.0202673	9.02725e-05	224.513	0.999147
380	0.406893	0.00639504	0.585863	3.75134e-06	0.000347048	0.000497446	0.410268	0.589732	0.389539	0.00608951	0.553565	3.59988e-06	0.000330438	0.000467544	0.0206731	0.0293312	0.949996	0.0500043	0.410268			18.9983	11.2081	0.0526363	18.4715	0.0204246	9.05132e-05	225.653	0.999152
381	0.410043	0.00641004	0.582703	3.78937e-06	0.000347831	0.000492154	0.413426	0.586574	0.392539	0.00610328	0.550556	3.63593e-06	0.000331158	0.000462531	0.0208313	0.0291729	0.949996	0.0500043	0.413426			18.9983	11.1481	0.0526363	18.4715	0.0205823	9.07472e-05	226.809	0.999156
382	0.413201	0.00642454	0.579536	3.82732e-06	0.000348588	0.000486877	0.416591	0.583409	0.395545	0.00611659	0.547541	3.6719e-06	0.000331851	0.000457534	0.02099	0.0290143	0.949996	0.0500043	0.416591			18.9983	11.088	0.0526363	18.4716	0.0207403	9.09744e-05	227.98	0.999161
383	0.416365	0.00643854	0.576361	3.86517e-06	0.000349318	0.000481617	0.419763	0.580237	0.398559	0.00612941	0.544519	3.70776e-06	0.000332518	0.000452554	0.0211489	0.0288554	0.949996	0.0500043	0.419763			18.9983	11.0277	0.0526363	18.4716	0.0208988	9.11947e-05	229.166	0.999165
384	0.419537	0.00645204	0.57318	3.90292e-06	0.000350021	0.000476374	0.422942	0.577058	0.401579	0.00614176	0.541491	3.7435e-06	0.000333159	0.00044759	0.0213082	0.0286961	0.949996	0.0500043	0.422942			18.9983	10.9673	0.0526363	18.4716	0.0210575	9.14081e-05	230.368	0.99917
385	0.422716	0.00646504	0.569993	3.94055e-06	0.000350695	0.000471149	0.426128	0.573872	0.404605	0.00615362	0.538457	3.77913e-06	0.000333773	0.000442643	0.0214679	0.0285364	0.949996	0.0500043	0.426128			18.9983	10.9068	0.0526363	18.4716	0.0212166	9.16143e-05	231.586	0.999174
386	0.425902	0.00647752	0.566799	3.97805e-06	0.000351342	0.000465942	0.42932	0.57068	0.407638	0.00616499	0.535417	3.81462e-06	0.000334361	0.000437714	0.0216278	0.0283765	0.949996	0.0500043	0.42932			18.9983	10.8462	0.0526364	18.4716	0.0213761	9.18135e-05	232.82	0.999179
387	0.429094	0.00648949	0.5636	4.01541e-06	0.000351961	0.000460753	0.432519	0.567481	0.410676	0.00617587	0.532372	3.84997e-06	0.000334922	0.000432803	0.021788	0.0282163	0.949996	0.0500043	0.432519			18.9983	10.7854	0.0526364	18.4716	0.0215358	9.20056e-05	234.071	0.999183
388	0.432292	0.00650094	0.560395	4.05261e-06	0.000352551	0.000455584	0.435723	0.564277	0.41372	0.00618624	0.529322	3.88516e-06	0.000335455	0.000427911	0.0219486	0.0280558	0.949996	0.0500043	0.435723			18.9983	10.7245	0.0526364	18.4716	0.0216959	9.21903e-05	235.338	0.999188
389	0.435496	0.00651187	0.557184	4.08966e-06	0.000353113	0.000450435	0.438933	0.561067	0.416769	0.00619612	0.526267	3.92018e-06	0.000335962	0.000423039	0.0221093	0.027895	0.949996	0.0500043	0.438933			18.9983	10.6635	0.0526364	18.4716	0.0218562	9.23678e-05	236.622	0.999192
390	0.438706	0.00652227	0.553968	4.12652e-06	0.000353646	0.000445306	0.442148	0.557852	0.419824	0.0062055	0.523208	3.95502e-06	0.000336441	0.000418186	0.0222704	0.027734	0.949996	0.0500043	0.442148			18.9983	10.6024	0.0526364	18.4717	0.0220168	9.25379e-05	237.922	0.999197
391	0.441922	0.00653213	0.550748	4.1632e-06	0.00035415	0.000440198	0.445369	0.554631	0.422883	0.00621437	0.520144	3.98968e-06	0.000336892	0.000413354	0.0224317	0.0275727	0.949996	0.0500043	0.445369			18.9983	10.5413	0.0526364	18.4717	0.0221777	9.27006e-05	239.24	0.999201
392	0.445142	0.00654147	0.547523	4.19968e-06	0.000354625	0.000435112	0.448594	0.551406	0.425947	0.00622272	0.517076	4.02413e-06	0.000337315	0.000408543	0.0225932	0.0274112	0.949996	0.0500044	0.448594			18.9983	10.48	0.0526364	18.4717	0.0223389	9.28559e-05	240.576	0.999206
393	0.448367	0.00655027	0.544293	4.23595e-06	0.00035507	0.000430048	0.451824	0.548176	0.429015	0.00623057	0.514004	4.05837e-06	0.000337711	0.000403754	0.0227549	0.0272494	0.949996	0.0500044	0.451824			18.9983	10.4186	0.0526364	18.4717	0.0225002	9.30036e-05	241.929	0.999211
394	0.451597	0.00655852	0.541059	4.27199e-06	0.000355487	0.000425006	0.455059	0.544941	0.432088	0.0062379	0.510928	4.09239e-06	0.000338078	0.000398987	0.0229169	0.0270875	0.949996	0.0500044	0.455059			18.9983	10.3572	0.0526364	18.4717	0.0226618	9.31437e-05	243.3	0.999215
395	0.454832	0.00656624	0.537822	4.3078e-06	0.000355874	0.000419988	0.458297	0.541703	0.435165	0.00624471	0.50785	4.12617e-06	0.000338417	0.000394242	0.023079	0.0269254	0.949996	0.0500044	0.458297			18.9983	10.2956	0.0526364	18.4717	0.0228237	9.32762e-05	244.689	0.99922
396	0.45807	0.00657341	0.534581	4.34336e-06	0.000356231	0.000414993	0.461539	0.538461	0.438245	0.006251	0.504768	4.15971e-06	0.000338728	0.00038952	0.0232413	0.0267631	0.949996	0.0500044	0.461539			18.9982	10.234	0.0526364	18.4718	0.0229857	9.3401e-05	246.097	0.999224
397	0.461312	0.00658003	0.531337	4.37866e-06	0.000356558	0.000410023	0.464785	0.535215	0.441328	0.00625676	0.501683	4.19299e-06	0.000339011	0.000384822	0.0234038	0.0266006	0.949996	0.0500044	0.464785			18.9982	10.1724	0.0526364	18.4718	0.0231479	9.35181e-05	247.523	0.999229
398	0.464558	0.00658609	0.528089	4.41369e-06	0.000356855	0.000405077	0.468034	0.531966	0.444415	0.006262	0.498595	4.226e-06	0.000339264	0.000380148	0.0235664	0.026438	0.949996	0.0500044	0.468034			18.9982	10.1106	0.0526364	18.4718	0.0233102	9.36274e-05	248.968	0.999234
399	0.467807	0.00659161	0.524839	4.44844e-06	0.000357122	0.000400157	0.471286	0.528714	0.447504	0.00626671	0.495505	4.25873e-06	0.00033949	0.000375498	0.0237291	0.0262753	0.949996	0.0500044	0.471286			18.9982	10.0489	0.0526364	18.4718	0.0234728	9.3729e-05	250.432	0.999238
400	0.471059	0.00659657	0.521587	4.48289e-06	0.000357359	0.000395263	0.474541	0.525459	0.450596	0.00627089	0.492413	4.29117e-06	0.000339686	0.000370873	0.023892	0.0261124	0.949996	0.0500044	0.474541			18.9982	9.98702	0.0526365	18.4718	0.0236354	9.38227e-05	251.916	0.999243
401	0.474314	0.00660097	0.518332	4.51704e-06	0.000357566	0.000390394	0.477798	0.522202	0.453691	0.00627455	0.48932	4.32331e-06	0.000339854	0.000366274	0.024055	0.0259494	0.949996	0.0500044	0.477798			18.9982	9.92513	0.0526365	18.4718	0.0237982	9.39085e-05	253.419	0.999248
402	0.477572	0.00660482	0.515076	4.55087e-06	0.000357742	0.000385553	0.481057	0.518943	0.456787	0.00627767	0.486224	4.35513e-06	0.000339992	0.0003617	0.0242181	0.0257863	0.949996	0.0500044	0.481057			18.9982	9.86321	0.0526365	18.4719	0.0239611	9.39865e-05	254.942	0.999252
403	0.480831	0.0066081	0.511818	4.58437e-06	0.000357888	0.000380739	0.484319	0.515681	0.459886	0.00628025	0.483128	4.38664e-06	0.000340102	0.000357153	0.0243812	0.0256232	0.949996	0.0500044	0.484319			18.9982	9.80124	0.0526365	18.4719	0.0241242	9.40565e-05	256.486	0.999257
404	0.484093	0.00661082	0.508558	4.61753e-06	0.000358004	0.000375952	0.487582	0.512418	0.462986	0.00628231	0.48003	4.4178e-06	0.000340183	0.000352632	0.0245445	0.02546	0.949996	0.0500044	0.487582			18.9982	9.73925	0.0526365	18.4719	0.0242873	9.41185e-05	258.05	0.999261
405	0.487356	0.00661299	0.505297	4.65034e-06	0.000358089	0.000371194	0.490846	0.509154	0.466087	0.00628382	0.476932	4.44863e-06	0.000340235	0.000348139	0.0247077	0.0252967	0.949996	0.0500044	0.490846			18.9982	9.67723	0.0526365	18.4719	0.0244504	9.41726e-05	259.634	0.999266
406	0.49062	0.00661458	0.502036	4.68279e-06	0.000358144	0.000366464	0.494111	0.505889	0.469189	0.00628481	0.473833	4.4791e-06	0.000340258	0.000343673	0.0248711	0.0251334	0.949996	0.0500044	0.494111			18.9982	9.61519	0.0526365	18.4719	0.0246137	9.42187e-05	261.24	0.999271
407	0.493886	0.00661562	0.498774	4.71486e-06	0.000358168	0.000361763	0.497377	0.502623	0.472292	0.00628525	0.470734	4.5092e-06	0.000340251	0.000339235	0.0250344	0.02497	0.949996	0.0500044	0.497377			18.9982	9.55313	0.0526365	18.472	0.024777	9.42568e-05	262.867	0.999275
408	0.497152	0.00661609	0.495512	4.74655e-06	0.000358161	0.000357091	0.500644	0.499356	0.475396	0.00628516	0.467635	4.53893e-06	0.000340216	0.000334825	0.0251978	0.0248067	0.949996	0.0500044	0.500644			18.9982	9.49107	0.0526365	18.472	0.0249403	9.42868e-05	264.515	0.99928
409	0.500419	0.00661599	0.49225	4.77784e-06	0.000358124	0.000352449	0.503911	0.496089	0.4785	0.00628453	0.464536	4.56827e-06	0.000340152	0.000330444	0.0253611	0.0246433	0.949996	0.0500044	0.503911			18.9982	9.429	0.0526365	18.472	0.0251036	9.43088e-05	266.186	0.999285
410	0.503686	0.00661533	0.488988	4.80872e-06	0.000358056	0.000347838	0.507178	0.492822	0.481603	0.00628337	0.461438	4.59721e-06	0.000340058	0.000326093	0.0255245	0.02448	0.949996	0.0500044	0.507178			18.9982	9.36693	0.0526365	18.472	0.025267	9.43227e-05	267.878	0.999289
411	0.506953	0.0066141	0.485727	4.83919e-06	0.000357958	0.000343257	0.510444	0.489556	0.484707	0.00628167	0.458341	4.62574e-06	0.000339936	0.00032177	0.0256878	0.0243166	0.949996	0.0500044	0.510444			18.9982	9.30486	0.0526365	18.4721	0.0254303	9.43286e-05	269.593	0.999294
412	0.51022	0.00661231	0.482466	4.86923e-06	0.000357829	0.000338707	0.51371	0.48629	0.48781	0.00627943	0.455245	4.65386e-06	0.000339784	0.000317478	0.025851	0.0241534	0.949996	0.0500044	0.51371			18.9982	9.24281	0.0526365	18.4721	0.0255937	9.43264e-05	271.331	0.999299
413	0.513486	0.00660996	0.479207	4.89883e-06	0.000357669	0.000334189	0.516975	0.483025	0.490912	0.00627666	0.45215	4.68156e-06	0.000339604	0.000313215	0.0260142	0.0239902	0.949996	0.0500044	0.516975			18.9982	9.18077	0.0526365	18.4721	0.0257569	9.43162e-05	273.091	0.999303
414	0.516752	0.00660704	0.475949	4.92798e-06	0.00035748	0.000329702	0.520239	0.479761	0.494013	0.00627335	0.449056	4.70882e-06	0.000339395	0.000308983	0.0261774	0.023827	0.949996	0.0500044	0.520239			18.9982	9.11876	0.0526365	18.4721	0.0259202	9.42979e-05	274.875	0.999308
415	0.520016	0.00660356	0.472693	4.95667e-06	0.000357259	0.000325247	0.523501	0.476499	0.497112	0.00626951	0.445965	4.73563e-06	0.000339157	0.000304782	0.0263404	0.023664	0.949996	0.0500044	0.523501			18.9982	9.05677	0.0526365	18.4722	0.0260833	9.42715e-05	276.683	0.999313
416	0.523279	0.00659952	0.469439	4.9849e-06	0.000357009	0.000320825	0.526762	0.473238	0.50021	0.00626514	0.442876	4.76199e-06	0.00033889	0.000300612	0.0265034	0.023501	0.949996	0.0500044	0.526762			18.9982	8.99481	0.0526365	18.4722	0.0262464	9.42371e-05	278.515	0.999317
417	0.52654	0.00659492	0.466187	5.01264e-06	0.000356728	0.000316435	0.530021	0.469979	0.503307	0.00626024	0.439789	4.78788e-06	0.000338594	0.000296474	0.0266662	0.0233382	0.949996	0.0500044	0.530021			18.9982	8.9329	0.0526365	18.4722	0.0264094	9.41946e-05	280.371	0.999322
418	0.529799	0.00658975	0.462938	5.0399e-06	0.000356417	0.000312079	0.533277	0.466723	0.506401	0.00625481	0.436705	4.8133e-06	0.00033827	0.000292367	0.0268289	0.0231755	0.949996	0.0500044	0.533277			18.9982	8.87102	0.0526365	18.4722	0.0265723	9.41441e-05	282.251	0.999326
419	0.533056	0.00658404	0.459691	5.06666e-06	0.000356076	0.000307756	0.536531	0.463469	0.509492	0.00624885	0.433623	4.83825e-06	0.000337918	0.000288292	0.0269915	0.0230129	0.949996	0.0500044	0.536531			18.9982	8.80919	0.0526365	18.4723	0.0267351	9.40856e-05	284.157	0.999331
420	0.53631	0.00657776	0.456448	5.09291e-06	0.000355705	0.000303466	0.539782	0.460218	0.512581	0.00624236	0.430545	4.8627e-06	0.000337537	0.000284249	0.0271539	0.0228505	0.949996	0.0500044	0.539782			18.9982	8.74742	0.0526365	18.4723	0.0268977	9.40191e-05	286.088	0.999336
421	0.539562	0.00657093	0.453208	5.11865e-06	0.000355304	0.000299211	0.54303	0.45697	0.515667	0.00623535	0.427471	4.88665e-06	0.000337128	0.000280239	0.0273161	0.0226883	0.949996	0.0500044	0.54303			18.9982	8.68571	0.0526365	18.4723	0.0270602	9.39446e-05	288.044	0.99934
422	0.54281	0.00656356	0.449971	5.14387e-06	0.000354873	0.00029499	0.546275	0.453725	0.51875	0.00622782	0.4244	4.9101e-06	0.000336691	0.000276262	0.0274782	0.0225262	0.949996	0.0500044	0.546275			18.9982	8.62405	0.0526364	18.4723	0.0272226	9.38622e-05	290.027	0.999345
423	0.546055	0.00655563	0.446739	5.16855e-06	0.000354413	0.000290803	0.549515	0.450485	0.52183	0.00621977	0.421333	4.93304e-06	0.000336226	0.000272317	0.0276401	0.0223643	0.949996	0.0500044	0.549515			18.9982	8.56247	0.0526364	18.4724	0.0273847	9.37718e-05	292.036	0.99935
424	0.549297	0.00654715	0.44351	5.1927e-06	0.000353923	0.000286651	0.552753	0.447247	0.524905	0.0062112	0.41827	4.95545e-06	0.000335733	0.000268406	0.0278017	0.0222027	0.949996	0.0500044	0.552752			18.9982	8.50096	0.0526364	18.4724	0.0275467	9.36735e-05	294.071	0.999354
425	0.552534	0.00653813	0.440286	5.21629e-06	0.000353404	0.000282534	0.555985	0.444015	0.527977	0.00620212	0.415212	4.97734e-06	0.000335212	0.000264529	0.0279631	0.0220412	0.949996	0.0500044	0.555985			18.9982	8.43953	0.0526364	18.4724	0.0277084	9.35674e-05	296.134	0.999359
426	0.555768	0.00652858	0.437067	5.23933e-06	0.000352856	0.000278453	0.559214	0.440786	0.531044	0.00619253	0.412158	4.99869e-06	0.000334664	0.000260685	0.0281243	0.02188	0.949996	0.0500044	0.559214			18.9983	8.37819	0.0526364	18.4725	0.02787	9.34534e-05	298.223	0.999363
427	0.558997	0.00651848	0.433853	5.26181e-06	0.000352279	0.000274406	0.562437	0.437563	0.534108	0.00618243	0.40911	5.0195e-06	0.000334088	0.000256875	0.0282853	0.0217191	0.949996	0.0500044	0.562437			18.9983	8.31693	0.0526364	18.4725	0.0280313	9.33316e-05	300.341	0.999368
428	0.562221	0.00650785	0.430644	5.28371e-06	0.000351674	0.000270396	0.565656	0.434344	0.537166	0.00617182	0.406066	5.03976e-06	0.000333486	0.000253098	0.028446	0.0215584	0.949996	0.0500044	0.565656			18.9983	8.25577	0.0526364	18.4725	0.0281924	9.32021e-05	302.487	0.999373
429	0.56544	0.00649668	0.42744	5.30503e-06	0.000351039	0.000266421	0.56887	0.43113	0.540219	0.00616072	0.403028	5.05946e-06	0.000332856	0.000249357	0.0286064	0.021398	0.949996	0.0500044	0.56887			18.9983	8.19471	0.0526364	18.4726	0.0283532	9.30649e-05	304.661	0.999377
430	0.568654	0.00648499	0.424242	5.32578e-06	0.000350377	0.000262482	0.572078	0.427922	0.543267	0.00614911	0.399996	5.07861e-06	0.0003322	0.000245649	0.0287665	0.0212379	0.949996	0.0500043	0.572077			18.9983	8.13376	0.0526364	18.4726	0.0285138	9.292e-05	306.864	0.999382
431	0.571863	0.00647278	0.421051	5.34593e-06	0.000349686	0.000258579	0.57528	0.42472	0.54631	0.00613702	0.39697	5.09718e-06	0.000331517	0.000241976	0.0289263	0.021078	0.949996	0.0500043	0.57528			18.9983	8.07291	0.0526364	18.4726	0.0286741	9.27674e-05	309.096	0.999386
432	0.575066	0.00646005	0.417865	5.36548e-06	0.000348967	0.000254713	0.578476	0.421524	0.549347	0.00612443	0.39395	5.11518e-06	0.000330808	0.000238338	0.0290858	0.0209185	0.949996	0.0500043	0.578476			18.9983	8.01217	0.0526364	18.4726	0.028834	9.26073e-05	311.358	0.999391
433	0.578263	0.0064468	0.414686	5.38443e-06	0.000348221	0.000250883	0.581666	0.418334	0.552378	0.00611136	0.390936	5.1326e-06	0.000330073	0.000234734	0.029245	0.0207593	0.949996	0.0500043	0.581666			18.9983	7.95156	0.0526364	18.4727	0.0289937	9.24397e-05	313.65	0.999396
434	0.581453	0.00643304	0.411514	5.40276e-06	0.000347447	0.00024709	0.584849	0.415151	0.555403	0.0060978	0.387929	5.14944e-06	0.000329312	0.000231165	0.0294038	0.0206005	0.949996	0.0500043	0.584849			18.9983	7.89107	0.0526364	18.4727	0.0291531	9.22645e-05	315.973	0.9994
435	0.584637	0.00641877	0.408349	5.42049e-06	0.000346646	0.000243333	0.588025	0.411975	0.558421	0.00608377	0.384929	5.16569e-06	0.000328526	0.000227632	0.0295623	0.020442	0.949996	0.0500043	0.588025			18.9983	7.83071	0.0526364	18.4727	0.0293121	9.2082e-05	318.326	0.999405
436	0.587815	0.006404	0.405191	5.43759e-06	0.000345818	0.000239613	0.591195	0.408805	0.561433	0.00606927	0.381936	5.18135e-06	0.000327714	0.000224133	0.0297204	0.0202839	0.949996	0.0500043	0.591195			18.9983	7.77048	0.0526363	18.4728	0.0294708	9.18921e-05	320.711	0.999409
437	0.590985	0.00638873	0.40204	5.45407e-06	0.000344964	0.000235931	0.594357	0.405643	0.564438	0.00605429	0.378951	5.1964e-06	0.000326877	0.00022067	0.0298782	0.0201261	0.949996	0.0500043	0.594357			18.9983	7.71039	0.0526363	18.4728	0.0296291	9.1695e-05	323.127	0.999414
438	0.594148	0.00637297	0.398897	5.46992e-06	0.000344082	0.000232285	0.597512	0.402488	0.567435	0.00603886	0.375973	5.21086e-06	0.000326015	0.000217242	0.0300355	0.0199688	0.949996	0.0500043	0.597512			18.9983	7.65045	0.0526363	18.4729	0.029787	9.14905e-05	325.575	0.999418
439	0.597303	0.00635672	0.395763	5.48514e-06	0.000343175	0.000228676	0.600659	0.399341	0.570426	0.00602296	0.373003	5.22471e-06	0.000325129	0.000213849	0.0301925	0.0198118	0.949996	0.0500043	0.600659			18.9983	7.59065	0.0526363	18.4729	0.0299446	9.1279e-05	328.056	0.999423
440	0.600451	0.00633999	0.392636	5.49972e-06	0.000342242	0.000225105	0.603797	0.396203	0.573408	0.00600661	0.370041	5.23795e-06	0.000324218	0.000210492	0.030349	0.0196553	0.949996	0.0500043	0.603797			18.9983	7.531	0.0526363	18.4729	0.0301018	9.10603e-05	330.57	0.999427
441	0.60359	0.00632278	0.389518	5.51366e-06	0.000341284	0.000221571	0.606928	0.393072	0.576383	0.00598981	0.367087	5.25058e-06	0.000323283	0.00020717	0.0305051	0.0194991	0.949996	0.0500042	0.606928			18.9983	7.47151	0.0526363	18.473	0.0302586	9.08346e-05	333.117	0.999432
442	0.606722	0.00630509	0.386409	5.52695e-06	0.0003403	0.000218074	0.61005	0.38995	0.57935	0.00597257	0.364142	5.26259e-06	0.000322325	0.000203883	0.0306608	0.0193435	0.949996	0.0500042	0.61005			18.9983	7.41218	0.0526363	18.473	0.0304149	9.06019e-05	335.698	0.999436
443	0.609845	0.00628695	0.383309	5.53959e-06	0.000339291	0.000214615	0.613163	0.386837	0.582308	0.00595489	0.361205	5.27399e-06	0.000321343	0.000200632	0.030816	0.0191882	0.949996	0.0500042	0.613163			18.9983	7.35302	0.0526363	18.473	0.0305708	9.03624e-05	338.314	0.999441
444	0.612959	0.00626834	0.380218	5.55159e-06	0.000338258	0.000211193	0.616268	0.383732	0.585258	0.00593678	0.358278	5.28476e-06	0.000320339	0.000197417	0.0309708	0.0190335	0.949996	0.0500042	0.616268			18.9983	7.29403	0.0526362	18.4731	0.0307263	9.0116e-05	340.964	0.999445
445	0.616064	0.00624927	0.377136	5.56293e-06	0.0003372	0.000207808	0.619363	0.380637	0.5882	0.00591824	0.355359	5.29491e-06	0.000319311	0.000194237	0.0311251	0.0188791	0.949996	0.0500042	0.619363			18.9983	7.23521	0.0526362	18.4731	0.0308813	8.98629e-05	343.649	0.999449
446	0.61916	0.00622976	0.374064	5.57362e-06	0.000336118	0.00020446	0.622449	0.377551	0.591132	0.00589928	0.35245	5.30444e-06	0.000318261	0.000191092	0.0312789	0.0187253	0.949996	0.0500042	0.622449			18.9983	7.17657	0.0526362	18.4731	0.0310359	8.96032e-05	346.37	0.999454
447	0.622247	0.0062098	0.371002	5.58364e-06	0.000335013	0.00020115	0.625525	0.374475	0.594055	0.00587991	0.34955	5.31334e-06	0.000317189	0.000187983	0.0314322	0.018572	0.949996	0.0500042	0.625525			18.9983	7.11811	0.0526362	18.4732	0.03119	8.93369e-05	349.127	0.999458
448	0.625324	0.0061894	0.367949	5.59301e-06	0.000333884	0.000197878	0.628591	0.371409	0.596969	0.00586012	0.34666	5.32161e-06	0.000316095	0.00018491	0.031585	0.0184192	0.949996	0.0500042	0.628591			18.9983	7.05984	0.0526362	18.4732	0.0313436	8.90641e-05	351.921	0.999463
449	0.628391	0.00616858	0.364907	5.60172e-06	0.000332733	0.000194642	0.631648	0.368352	0.599873	0.00583994	0.34378	5.32926e-06	0.000314979	0.000181871	0.0317373	0.0182668	0.949996	0.0500041	0.631647			18.9983	7.00176	0.0526362	18.4732	0.0314967	8.87849e-05	354.752	0.999467
450	0.631448	0.00614733	0.361876	5.60977e-06	0.000331559	0.000191444	0.634693	0.365307	0.602768	0.00581935	0.340911	5.33628e-06	0.000313843	0.000178869	0.0318891	0.0181151	0.949996	0.0500041	0.634693			18.9983	6.94388	0.0526362	18.4733	0.0316493	8.84994e-05	357.621	0.999471
451	0.634495	0.00612566	0.358855	5.61716e-06	0.000330362	0.000188284	0.637729	0.362271	0.605652	0.00579838	0.338051	5.34266e-06	0.000312685	0.000175901	0.0320403	0.0179638	0.949996	0.0500041	0.637729			18.9984	6.88619	0.0526361	18.4733	0.0318013	8.82077e-05	360.528	0.999476
452	0.637532	0.00610358	0.355845	5.62388e-06	0.000329144	0.00018516	0.640754	0.359246	0.608527	0.00577702	0.335202	5.34842e-06	0.000311507	0.000172969	0.032191	0.0178131	0.949996	0.0500041	0.640754			18.9984	6.82871	0.0526361	18.4734	0.0319529	8.79098e-05	363.473	0.99948
453	0.640557	0.0060811	0.352846	5.62994e-06	0.000327904	0.000182074	0.643768	0.356232	0.611391	0.00575528	0.332364	5.35355e-06	0.000310309	0.000170072	0.0323412	0.0176629	0.949996	0.0500041	0.643767			18.9984	6.77144	0.0526361	18.4734	0.0321039	8.76059e-05	366.458	0.999484
454	0.643572	0.00605822	0.349858	5.63534e-06	0.000326643	0.000179024	0.64677	0.35323	0.614244	0.00573317	0.329537	5.35805e-06	0.000309091	0.00016721	0.0324907	0.0175133	0.949996	0.0500041	0.64677			18.9984	6.71438	0.0526361	18.4734	0.0322543	8.7296e-05	369.482	0.999489
455	0.646576	0.00603494	0.346882	5.64007e-06	0.000325361	0.000176012	0.649762	0.350238	0.617087	0.0057107	0.32672	5.36192e-06	0.000307854	0.000164383	0.0326397	0.0173643	0.949996	0.0500041	0.649762			18.9984	6.65753	0.0526361	18.4735	0.0324042	8.69803e-05	372.547	0.999493
456	0.649568	0.00601128	0.343918	5.64415e-06	0.000324058	0.000173036	0.652742	0.347258	0.619919	0.00568786	0.323915	5.36516e-06	0.000306598	0.000161592	0.0327882	0.0172159	0.949996	0.050004	0.652742			18.9984	6.60089	0.0526361	18.4735	0.0325536	8.66588e-05	375.652	0.999497
457	0.652549	0.00598725	0.340965	5.64756e-06	0.000322736	0.000170097	0.65571	0.34429	0.62274	0.00566468	0.321122	5.36778e-06	0.000305323	0.000158835	0.032936	0.0170681	0.949996	0.050004	0.65571			18.9984	6.54449	0.052636	18.4736	0.0327023	8.63316e-05	378.799	0.999502
458	0.655519	0.00596284	0.338024	5.65031e-06	0.000321394	0.000167195	0.658666	0.341334	0.62555	0.00564115	0.31834	5.36977e-06	0.00030403	0.000156112	0.0330832	0.0169208	0.949996	0.050004	0.658666			18.9984	6.4883	0.052636	18.4736	0.0328505	8.59989e-05	381.987	0.999506
459	0.658476	0.00593807	0.335096	5.65241e-06	0.000320033	0.000164329	0.661611	0.338389	0.628348	0.00561728	0.31557	5.37114e-06	0.000302719	0.000153424	0.0332298	0.0167742	0.949996	0.050004	0.661611			18.9984	6.43235	0.052636	18.4736	0.032998	8.56606e-05	385.218	0.99951
460	0.661421	0.00591295	0.33218	5.65385e-06	0.000318653	0.0001615	0.664543	0.335457	0.631134	0.00559308	0.312811	5.37188e-06	0.00030139	0.000150771	0.0333758	0.0166282	0.949996	0.050004	0.664543			18.9984	6.37662	0.052636	18.4737	0.033145	8.5317e-05	388.492	0.999514
461	0.664354	0.00588747	0.329276	5.65464e-06	0.000317254	0.000158707	0.667463	0.332537	0.633909	0.00556855	0.310065	5.37201e-06	0.000300044	0.000148152	0.0335211	0.0164828	0.949996	0.050004	0.667463			18.9984	6.32113	0.052636	18.4737	0.0332913	8.49682e-05	391.809	0.999518
462	0.667275	0.00586166	0.326386	5.65477e-06	0.000315837	0.00015595	0.67037	0.32963	0.636672	0.00554371	0.307331	5.37152e-06	0.000298682	0.000145567	0.0336659	0.0163381	0.949996	0.0500039	0.67037			18.9984	6.26589	0.052636	18.4738	0.033437	8.46141e-05	395.171	0.999523
463	0.670183	0.00583551	0.323508	5.65426e-06	0.000314403	0.000153229	0.673264	0.326736	0.639422	0.00551856	0.30461	5.37042e-06	0.000297303	0.000143017	0.0338099	0.016194	0.949996	0.0500039	0.673264			18.9984	6.21088	0.0526359	18.4738	0.0335821	8.4255e-05	398.577	0.999527
464	0.673079	0.00580903	0.320643	5.6531e-06	0.000312951	0.000150544	0.676146	0.323854	0.642161	0.0054931	0.3019	5.36871e-06	0.000295908	0.0001405	0.0339534	0.0160506	0.949996	0.0500039	0.676146			18.9984	6.15612	0.0526359	18.4738	0.0337266	8.3891e-05	402.028	0.999531
465	0.675961	0.00578223	0.317791	5.6513e-06	0.000311483	0.000147895	0.679014	0.320986	0.644887	0.00546735	0.299204	5.36639e-06	0.000294497	0.000138016	0.0340961	0.0159078	0.949996	0.0500039	0.679014			18.9984	6.1016	0.0526359	18.4739	0.0338704	8.3522e-05	405.526	0.999535
466	0.678831	0.00575513	0.314953	5.64886e-06	0.000309998	0.000145281	0.681869	0.318131	0.6476	0.0054413	0.296521	5.36347e-06	0.000293071	0.000135567	0.0342382	0.0157657	0.949996	0.0500039	0.681869			18.9984	6.04734	0.0526359	18.4739	0.0340135	8.31483e-05	409.07	0.999539
467	0.681687	0.00572771	0.312128	5.64578e-06	0.000308497	0.000142702	0.684711	0.315289	0.650301	0.00541498	0.29385	5.35995e-06	0.00029163	0.00013315	0.0343796	0.0156242	0.949996	0.0500039	0.684711			18.9985	5.99333	0.0526359	18.474	0.034156	8.277e-05	412.661	0.999543
468	0.68453	0.0057	0.309317	5.64207e-06	0.00030698	0.000140159	0.687539	0.312461	0.652989	0.00538838	0.291193	5.35583e-06	0.000290175	0.000130767	0.0345203	0.0154835	0.949996	0.0500038	0.687539			18.9985	5.93958	0.0526358	18.474	0.0342978	8.23871e-05	416.3	0.999547
469	0.687359	0.005672	0.30652	5.63773e-06	0.000305448	0.00013765	0.690354	0.309646	0.655664	0.00536151	0.288549	5.35111e-06	0.000288705	0.000128417	0.0346604	0.0153434	0.949996	0.0500038	0.690354			18.9985	5.88609	0.0526358	18.4741	0.0344389	8.19998e-05	419.987	0.999551
470	0.690175	0.00564372	0.303736	5.63277e-06	0.000303901	0.000135176	0.693155	0.306845	0.658325	0.00533438	0.285918	5.34581e-06	0.000287222	0.0001261	0.0347997	0.0152041	0.949996	0.0500038	0.693155			18.9985	5.83286	0.0526358	18.4741	0.0345793	8.16081e-05	423.724	0.999555
471	0.692977	0.00561516	0.300967	5.6272e-06	0.00030234	0.000132737	0.695941	0.304059	0.660974	0.005307	0.2833	5.33993e-06	0.000285726	0.000123815	0.0349383	0.0150654	0.949996	0.0500038	0.695941			18.9985	5.7799	0.0526358	18.4741	0.034719	8.12123e-05	427.51	0.999559
472	0.695765	0.00558634	0.298212	5.621e-06	0.000300765	0.000130332	0.698714	0.301286	0.663609	0.00527938	0.280697	5.33347e-06	0.000284216	0.000121563	0.0350763	0.0149275	0.949996	0.0500038	0.698714			18.9985	5.72721	0.0526358	18.4742	0.0348581	8.08123e-05	431.346	0.999563
473	0.698539	0.00555726	0.295471	5.6142e-06	0.000299176	0.000127961	0.701472	0.298528	0.666231	0.00525151	0.278107	5.32644e-06	0.000282694	0.000119342	0.0352135	0.0147903	0.949996	0.0500038	0.701472			18.9985	5.67478	0.0526357	18.4742	0.0349964	8.04082e-05	435.234	0.999567
474	0.701298	0.00552793	0.292745	5.6068e-06	0.000297574	0.000125624	0.704217	0.295783	0.668839	0.00522341	0.275531	5.31883e-06	0.00028116	0.000117154	0.0353499	0.0146538	0.949996	0.0500037	0.704217			18.9985	5.62263	0.0526357	18.4743	0.035134	8.00003e-05	439.173	0.999571
475	0.704043	0.00549835	0.290033	5.5988e-06	0.000295959	0.00012332	0.706946	0.293054	0.671433	0.00519509	0.272968	5.31067e-06	0.000279615	0.000114997	0.0354857	0.014518	0.949996	0.0500037	0.706946			18.9985	5.57075	0.0526357	18.4743	0.0352709	7.95886e-05	443.165	0.999575
476	0.706774	0.00546853	0.287336	5.5902e-06	0.000294332	0.00012105	0.709661	0.290339	0.674013	0.00516655	0.27042	5.30195e-06	0.000278057	0.000112872	0.0356207	0.014383	0.949996	0.0500037	0.709661			18.9985	5.51915	0.0526357	18.4743	0.0354071	7.91733e-05	447.21	0.999579
477	0.70949	0.00543849	0.284654	5.58102e-06	0.000292693	0.000118813	0.712361	0.287639	0.676579	0.0051378	0.267887	5.29267e-06	0.000276489	0.000110778	0.035755	0.0142487	0.949996	0.0500037	0.712361			18.9985	5.46783	0.0526356	18.4744	0.0355425	7.87543e-05	451.308	0.999583
478	0.712192	0.00540823	0.281987	5.57126e-06	0.000291043	0.000116609	0.715047	0.284953	0.679132	0.00510884	0.265367	5.28286e-06	0.000274911	0.000108716	0.0358885	0.0141152	0.949996	0.0500037	0.715047			18.9985	5.41679	0.0526356	18.4744	0.0356772	7.83319e-05	455.462	0.999587
479	0.714878	0.00537775	0.279335	5.56092e-06	0.000289381	0.000114438	0.717717	0.282283	0.68167	0.0050797	0.262862	5.2725e-06	0.000273322	0.000106684	0.0360213	0.0139824	0.949996	0.0500036	0.717717			18.9985	5.36604	0.0526356	18.4745	0.0358111	7.79061e-05	459.67	0.999591
480	0.71755	0.00534707	0.276697	5.55002e-06	0.000287708	0.000112299	0.720373	0.279627	0.684194	0.00505036	0.260371	5.26161e-06	0.000271723	0.000104682	0.0361533	0.0138503	0.949996	0.0500036	0.720373			18.9986	5.31557	0.0526356	18.4745	0.0359443	7.74771e-05	463.935	0.999594
481	0.720206	0.00531619	0.274076	5.53855e-06	0.000286026	0.000110192	0.723013	0.276987	0.686703	0.00502084	0.257895	5.25019e-06	0.000270115	0.000102711	0.0362845	0.0137191	0.949996	0.0500036	0.723013			18.9986	5.26539	0.0526356	18.4746	0.0360768	7.7045e-05	468.256	0.999598
482	0.722848	0.00528512	0.271469	5.52654e-06	0.000284333	0.000108117	0.725638	0.274362	0.689198	0.00499115	0.255433	5.23825e-06	0.000268498	0.00010077	0.036415	0.0135886	0.949996	0.0500036	0.725638			18.9986	5.21549	0.0526355	18.4746	0.0362085	7.66098e-05	472.635	0.999602
483	0.725474	0.00525386	0.268878	5.51397e-06	0.000282631	0.000106074	0.728248	0.271752	0.691678	0.00496129	0.252986	5.2258e-06	0.000266873	9.88581e-05	0.0365447	0.0134588	0.949996	0.0500036	0.728248			18.9986	5.16589	0.0526355	18.4746	0.0363394	7.61717e-05	477.072	0.999606
484	0.728085	0.00522243	0.266302	5.50086e-06	0.00028092	0.000104062	0.730842	0.269158	0.694144	0.00493127	0.250554	5.21284e-06	0.000265239	9.69762e-05	0.0366736	0.0133299	0.949996	0.0500035	0.730842			18.9986	5.11659	0.0526355	18.4747	0.0364695	7.57307e-05	481.568	0.99961
485	0.73068	0.00519083	0.263742	5.48722e-06	0.0002792	0.000102081	0.733421	0.266579	0.696595	0.0049011	0.248137	5.19939e-06	0.000263597	9.51235e-05	0.0368018	0.0132017	0.949996	0.0500035	0.733421			18.9986	5.06757	0.0526355	18.4747	0.0365989	7.52871e-05	486.124	0.999613
486	0.73326	0.00515907	0.261198	5.47306e-06	0.000277471	0.00010013	0.735984	0.264016	0.699031	0.00487078	0.245734	5.18544e-06	0.000261947	9.32998e-05	0.0369292	0.0130743	0.949997	0.0500035	0.735984			18.9986	5.01886	0.0526354	18.4748	0.0367275	7.48409e-05	490.741	0.999617
487	0.735825	0.00512715	0.258669	5.45838e-06	0.000275735	9.82107e-05	0.738532	0.261468	0.701452	0.00484032	0.243347	5.171e-06	0.000260291	9.15048e-05	0.0370557	0.0129477	0.949997	0.0500035	0.738532			18.9986	4.97044	0.0526354	18.4748	0.0368553	7.43922e-05	495.419	0.999621
488	0.738373	0.00509509	0.256156	5.44318e-06	0.000273992	9.63212e-05	0.741063	0.258937	0.703858	0.00480973	0.240975	5.15609e-06	0.000258628	8.97382e-05	0.0371815	0.0128219	0.949997	0.0500034	0.741063			18.9986	4.92232	0.0526354	18.4749	0.0369824	7.39411e-05	500.16	0.999624
489	0.740906	0.00506289	0.253659	5.42749e-06	0.000272241	9.44616e-05	0.743579	0.256421	0.70625	0.00477902	0.238618	5.14071e-06	0.000256958	8.79998e-05	0.0373065	0.0126969	0.949997	0.0500034	0.743579			18.9986	4.8745	0.0526354	18.4749	0.0371086	7.34877e-05	504.963	0.999628
490	0.743423	0.00503056	0.251178	5.41129e-06	0.000270483	9.26317e-05	0.746079	0.253921	0.708626	0.00474819	0.236276	5.12487e-06	0.000255283	8.62893e-05	0.0374307	0.0125727	0.949997	0.0500034	0.746079			18.9986	4.82699	0.0526353	18.475	0.037234	7.30321e-05	509.831	0.999631
491	0.745924	0.00499811	0.248713	5.39462e-06	0.000268719	9.08312e-05	0.748563	0.251437	0.710987	0.00471724	0.23395	5.10857e-06	0.000253601	8.46064e-05	0.0375541	0.0124493	0.949997	0.0500034	0.748563			18.9986	4.77978	0.0526353	18.475	0.0373587	7.25745e-05	514.763	0.999635
492	0.74841	0.00496554	0.246264	5.37746e-06	0.00026695	8.90597e-05	0.751031	0.248969	0.713332	0.00468619	0.231638	5.09183e-06	0.000251915	8.29508e-05	0.0376767	0.0123267	0.949997	0.0500034	0.751031			18.9987	4.73287	0.0526353	18.475	0.0374825	7.21149e-05	519.762	0.999639
493	0.750879	0.00493285	0.243831	5.35983e-06	0.000265174	8.7317e-05	0.753483	0.246517	0.715663	0.00465505	0.229342	5.07464e-06	0.000250223	8.13223e-05	0.0377985	0.0122049	0.949997	0.0500033	0.753483			18.9987	4.68627	0.0526353	18.4751	0.0376056	7.16534e-05	524.826	0.999642
494	0.753332	0.00490007	0.241414	5.34175e-06	0.000263394	8.56027e-05	0.755919	0.244081	0.717978	0.00462381	0.227062	5.05703e-06	0.000248527	7.97205e-05	0.0379194	0.0120839	0.949997	0.0500033	0.755919			18.9987	4.63997	0.0526353	18.4751	0.0377278	7.11902e-05	529.958	0.999646
495	0.755769	0.00486718	0.239013	5.3232e-06	0.000261609	8.39166e-05	0.758338	0.241662	0.720277	0.00459248	0.224797	5.03899e-06	0.000246827	7.81452e-05	0.0380396	0.0119637	0.949997	0.0500033	0.758338			18.9987	4.59398	0.0526352	18.4752	0.0378493	7.07253e-05	535.159	0.999649
496	0.758189	0.00483421	0.236629	5.30422e-06	0.000259819	8.22584e-05	0.760742	0.239258	0.722562	0.00456108	0.222547	5.02054e-06	0.000245123	7.65961e-05	0.0381589	0.0118443	0.949997	0.0500033	0.760742			18.9987	4.5483	0.0526352	18.4752	0.0379699	7.02589e-05	540.428	0.999653
497	0.760594	0.00480116	0.234261	5.28479e-06	0.000258025	8.06277e-05	0.763129	0.236871	0.724831	0.00452961	0.220313	5.00168e-06	0.000243415	7.50729e-05	0.0382775	0.0117258	0.949997	0.0500033	0.763129			18.9987	4.50293	0.0526352	18.4753	0.0380897	6.9791e-05	545.768	0.999656
498	0.762982	0.00476803	0.231909	5.26494e-06	0.000256227	7.90243e-05	0.7655	0.2345	0.727084	0.00449807	0.218095	4.98242e-06	0.000241704	7.35752e-05	0.0383952	0.011608	0.949997	0.0500032	0.7655			18.9987	4.45787	0.0526352	18.4753	0.0382087	6.93218e-05	551.179	0.999659
499	0.765354	0.00473483	0.229574	5.24467e-06	0.000254426	7.74479e-05	0.767854	0.232146	0.729322	0.00446647	0.215892	4.96277e-06	0.00023999	7.21029e-05	0.0385121	0.0114911	0.949997	0.0500032	0.767854			18.9987	4.41312	0.0526351	18.4753	0.0383269	6.88513e-05	556.662	0.999663
500	0.76771	0.00470156	0.227255	5.22399e-06	0.000252622	7.58981e-05	0.770192	0.229808	0.731544	0.00443482	0.213704	4.94274e-06	0.000238274	7.06556e-05	0.0386281	0.011375	0.949997	0.0500032	0.770192			18.9987	4.36868	0.0526351	18.4754	0.0384443	6.83796e-05	562.218	0.999666

## Sheet: Sheet2
xn	cost
0.5	0	0
0.4	0.068	0.0584416
0.3	0.128	0.110429
0.2	0.181	0.156977
0.1	0.2275	0.198895
0	0.2693	0.236842
